# Supplementary material for: Characterization of humoral and SARS-CoV-2 specific T cell responses in people living with HIV
Source: Nat Commun. 2021 Oct 5;12:5839. doi: 10.1038/s41467-021-26137-7 (PMC8492866; doi:10.1038/s41467-021-26137-7)
Supplement: Supplementary file 4 — Source Data [file 41467_2021_26137_MOESM4_ESM.xlsx]

## Sheet: Figure1
Fig.1: Antibody response in HIV positive and negative donors recovered from COVID-19 disease.
Fig 1a					Fig 1b			Fig 1c			Fig 1d	HIV-			Fig 1d	HIV+			Fig 1e			Fig 1f	HIV-		Fig 1g	HIV-			Fig 1g	HIV+
Group	SARS-CoV-2 infection	Anti- N Absorbance [405 nm]	Anti- S1 Absorbance [405 nm]		HIV- (S1 IgG titer μg/ml)	HIV+ (S1 IgG titer μg/ml)		HIV- (N IgG titer μg/ml)	HIV+ (N IgG titer μg/ml)		Group	HIV- (S1 IgG titer μg/ml)	HIV- (N IgG titer μg/ml)		Group	HIV+ (S1 IgG titer μg/ml)	HIV+ (N IgG titer μg/ml)		HIV- (ID50 neutralization titer)	HIV+ (ID50 neutralization titer)		HIV- (ID50 neutralization titer)	# of participants		Group	HIV- (S1 IgG titer μg/ml)	HIV- (ID50 neutralization titer)		Group	HIV+ (S1 IgG titer μg/ml)	HIV+ (ID50 neutralization titer)
HIV-	Confirmed	3.39	0.77		3.4	2.65		7.23	6.45		HIV-	3.4	7.23		HIV+	2.65	6.45		268	453.1		<50	0		HIV-	3.4	268		HIV+	2.65	453.1
HIV-	Confirmed	3.17	0.35		4.18	0.42		1.72	3.16		HIV-	4.18	1.72		HIV+	0.42	3.16		50	50		50-100	9		HIV-	4.18	50		HIV+	0.42	50
HIV-	Confirmed	2.84	1.65		3.04	0.76		2.18	0.34		HIV-	3.04	2.18		HIV+	0.76	0.34		209.2	40		100-1000	14		HIV-	3.04	209.2		HIV+	0.76	40
HIV-	Confirmed	1.95	0.93		3.63	31		1.04	4.8		HIV-	3.63	1.04		HIV+	31	4.8		1504	859.6		>1000	6		HIV-	3.63	1504		HIV+	31	859.6
HIV-	Confirmed	2.13	2.78		1.21	10.21		6.24	12.22		HIV-	1.21	6.24		HIV+	10.21	12.22		541.9	701.3			HIV+		HIV-	1.21	541.9		HIV+	10.21	701.3
HIV-	Confirmed	3.04	2.18		0.64	4.41		0.5	7.56		HIV-	0.64	0.5		HIV+	4.41	7.56		50	50		HIV+ (ID50 neutralization titer)	# of participants		HIV-	0.64	50		HIV+	4.41	50
HIV-	Confirmed	3.28	3.3		2.1	0.26		2.34	0.94		HIV-	2.1	2.34		HIV+	0.26	0.94		193.3	1957		<50	4		HIV-	2.1	193.3		HIV+	0.26	1957
HIV-	Confirmed	2.4	1.78		6.74	3.31		9.63	1.53		HIV-	6.74	9.63		HIV+	3.31	1.53		429.2	607.9		50-100	7		HIV-	6.74	429.2		HIV+	3.31	607.9
HIV-	Confirmed	2.78	2.54		49.63	6.78		14.37	72.01		HIV-	49.63	14.37		HIV+	6.78	72.01		5546	1606		100-1000	13		HIV-	49.63	5546		HIV+	6.78	1606
HIV-	Confirmed	1.51	2.15		1.33	1.8		1.41	1.43		HIV-	1.33	1.41		HIV+	1.8	1.43		863.3	418.4		>1000	6		HIV-	1.33	863.3		HIV+	1.8	418.4
HIV-	Confirmed	1.47	1.28		1.37	1.76		0.42	15.52		HIV-	1.37	0.42		HIV+	1.76	15.52		50	50					HIV-	1.37	50		HIV+	1.76	50
HIV-	Confirmed	1.17	2.9		0.85	17.63		4.77	0.96		HIV-	0.85	4.77		HIV+	17.63	0.96		50	176.5					HIV-	0.85	50		HIV+	17.63	176.5
HIV-	Confirmed	1.77	1.77		0.46	8.14		2.81	1.04		HIV-	0.46	2.81		HIV+	8.14	1.04		50	956.4					HIV-	0.46	50		HIV+	8.14	956.4
HIV-	Confirmed	3.54	1.93		1.91	3.43		1.56	45.25		HIV-	1.91	1.56		HIV+	3.43	45.25		473	4878					HIV-	1.91	473		HIV+	3.43	4878
HIV-	Confirmed	1.96	2.73		6.03	2.72		2.29	49.34		HIV-	6.03	2.29		HIV+	2.72	49.34		50	394.6					HIV-	6.03	50		HIV+	2.72	394.6
HIV-	Confirmed	3.69	2.67		14.25	9.3		69.34	5.23		HIV-	14.25	69.34		HIV+	9.3	5.23		1582	50					HIV-	14.25	1582		HIV+	9.3	50
HIV-	Confirmed	1.31	2.33		1.48	0.7		8.95	0.67		HIV-	1.48	8.95		HIV+	0.7	0.67		952.6	50					HIV-	1.48	952.6		HIV+	0.7	50
HIV-	Confirmed	3.59	1.61		2.08	0.98		4.75	0.29		HIV-	2.08	4.75		HIV+	0.98	0.29		413.8	40					HIV-	2.08	413.8		HIV+	0.98	40
HIV-	Confirmed	2.84	2.31		8.94	7.83		11.51	1.48		HIV-	8.94	11.51		HIV+	7.83	1.48		366.3	264.7					HIV-	8.94	366.3		HIV+	7.83	264.7
HIV-	Confirmed	3.76	1.78		0.59	3.8		1.8	1.05		HIV-	0.59	1.8		HIV+	3.8	1.05		179.1	50					HIV-	0.59	179.1		HIV+	3.8	50
HIV-	Confirmed	3.09	0.71		11.44	0.65		7.14	2.36		HIV-	11.44	7.14		HIV+	0.65	2.36		1163	50					HIV-	11.44	1163		HIV+	0.65	50
HIV-	Confirmed	2.62	1.25		0.86	0.81		2.25	0.55		HIV-	0.86	2.25		HIV+	0.81	0.55		178.3	40					HIV-	0.86	178.3		HIV+	0.81	40
HIV-	Confirmed	2.75	0.95		1	16.22		0.61	6.08		HIV-	1	0.61		HIV+	16.22	6.08		50	479.7					HIV-	1	50		HIV+	16.22	479.7
HIV-	Confirmed	0.63	1.87		1.22	2.18		4.37	3.22		HIV-	1.22	4.37		HIV+	2.18	3.22		2604	2257					HIV-	1.22	2604		HIV+	2.18	2257
HIV-	Confirmed	0.38	0.88		8.65	0.84		2.55	10.38		HIV-	8.65	2.55		HIV+	0.84	10.38		1049	254.3					HIV-	8.65	1049		HIV+	0.84	254.3
HIV-	Confirmed	1.96	2.59		0.44	1.99		0.48	39.59		HIV-	0.44	0.48		HIV+	1.99	39.59		50	897.8					HIV-	0.44	50		HIV+	1.99	897.8
HIV-	Confirmed	3.39	2.94		0.65	0.82		3.27	3.36		HIV-	0.65	3.27		HIV+	0.82	3.36		2258	40					HIV-	0.65	2258		HIV+	0.82	40
HIV-	Confirmed	1.21	1.13		5.17	22.07		4.88	18.03		HIV-	5.17	4.88		HIV+	22.07	18.03		359	2803					HIV-	5.17	359		HIV+	22.07	2803
HIV-	Confirmed	1.57	1.48		6.02	3.18		11.35	2.36		HIV-	6.02	11.35		HIV+	3.18	2.36		50	321.2					HIV-	6.02	50		HIV+	3.18	321.2
HIV-	Confirmed	1.9	2.31			0.76			1.92						HIV+	0.76	1.92			1179									HIV+	0.76	1179
HIV-	Confirmed	3.02	2.53
HIV-	Suspected	1.01	0.12
HIV-	Suspected	1.74	0.1
HIV-	Suspected	0.23	0.15
HIV-	Suspected	1.77	0.13
HIV+	Confirmed	2.3	3.43
HIV+	Suspected	3.59	1
HIV+	Suspected	0.27	0.09
HIV+	Confirmed	3.26	3.54
HIV+	Suspected	0.45	0.15
HIV+	Suspected	0.47	0.13
HIV+	Confirmed	3.24	1.33
HIV+	Confirmed	0.84	2.66
HIV+	Confirmed	2.85	3.17
HIV+	Confirmed	2.21	1.81
HIV+	Confirmed	3.44	2.98
HIV+	Suspected	0.17	0.14
HIV+	Suspected	0.36	0.12
HIV+	Confirmed	2.4	2.82
HIV+	Suspected	0.23	0.12
HIV+	Confirmed	1.37	0.58
HIV+	Suspected	1.31	0.35
HIV+	Confirmed	3.49	3.1
HIV+	Suspected	1.06	0.12
HIV+	Confirmed	2.86	2.66
HIV+	Confirmed	3.7	1.55
HIV+	Confirmed	3.54	2.77
HIV+	Confirmed	2.98	2.93
HIV+	Confirmed	1.99	3.16
HIV+	Confirmed	2.42	1.83
HIV+	Confirmed	1.04	1.4
HIV+	Confirmed	0.33	0.11
HIV+	Suspected	3.7	1.92
HIV+	Suspected	3.4	2.23
HIV+	Suspected	3.31	0.93
HIV+	Suspected	3.46	3.47
HIV+	Suspected	0.27	0.13
HIV+	Confirmed	2.8	2.2
HIV+	Confirmed	2.81	2.89
HIV+	Suspected	0.44	0.5
HIV+	Suspected	0.59	0.12
HIV+	Suspected	0.25	0.09
HIV+	Suspected	0.67	0.13
HIV+	Suspected	1.18	0.71
HIV+	Confirmed	2.3	0.86
HIV+	Suspected	0.2	0.11
HIV+	Suspected	0.95	1.84
HIV+	Suspected	1.6	0.13
HIV+	Suspected	0.15	0.11
HIV+	Confirmed	3.32	1.62
HIV+	Confirmed	1.27	1.94
HIV+	Confirmed	2.21	3.32

## Sheet: Figure 2
Fig.2: Similar SARS-CoV-2 specific T cell responses by IFN-γ-ELISpot in HIV positive and negative donors.
	Fig 2b										Fig 2c					Fig 2d						Fig 2e	* n=1 HIV- and n=2 HIV+ individuals with undetectable T cell responses										Fig 2f			Fig 2g						Fig 2h
	Group	IFNg ELISpot responses against SARS-CoV-2 S	IFNg ELISpot responses against SARS-CoV-2 M	IFNg ELISpot responses against SARS-CoV-2 N	IFNg ELISpot responses against SARS-CoV-2 Env	IFNg ELISpot responses against SARS-CoV-2 ORF3	IFNg ELISpot responses against SARS-CoV-2 ORF6	IFNg ELISpot responses against SARS-CoV-2 ORF7	IFNg ELISpot responses against SARS-CoV-2 ORF8		Group	IFNg ELISpot responses against SARS-CoV-2 S	IFNg ELISpot responses against SARS-CoV-2 M	IFNg ELISpot responses against SARS-CoV-2 N		Group	TOTAL IFNg ELISpot responses against SARS-CoV-2	IFNg ELISpot responses against FEC	IFNg ELISpot responses against HIV Gag			Group	IFNg ELISpot responses against SARS-CoV-2 S	IFNg ELISpot responses against SARS-CoV-2 M	IFNg ELISpot responses against SARS-CoV-2 N	IFNg ELISpot responses against SARS-CoV-2 ORF3	IFNg ELISpot responses against SARS-CoV-2 ORF6	IFNg ELISpot responses against SARS-CoV-2 ORF7	IFNg ELISpot responses against SARS-CoV-2 ORF8	IFNg ELISpot responses against SARS-CoV-2 Env	TOTAL IFNg ELISpot responses against SARS-CoV-2 (ordered and only positive)		Group	Number of peptide pools responding to		Group	less than 5	5 to 19	20 to 79	more than 80		Group	TOTAL IFNg ELISpot responses against SARS-CoV-2	CD4:CD8 ratio	Severity
	HIV+	10	7.5	0	0	0	0	0	0		HIV+	10	7.5	0		HIV+	7.5	0	0			HIV-	0	0	7.5	0	0	0	0	0	7.5		HIV+	2		HIV+	2	4	10	14		HIV+	17.5	0.17	Hospitalised
	HIV+	17.5	10	45	0	0	0	7.5	45		HIV+	17.5	10	45		HIV+	8	22.5	0			HIV-	0	0	0	0	17.5	0	0	0	17.5		HIV+	0		HIV-	1	2	10	17		HIV+	125	0.67	Non-hospitalized
	HIV+	12.5	0	17.5	0	7.5	0	0	17.5		HIV+	12.5	0	17.5		HIV+	367.5	777.5	12.5			HIV-	0	12.5	7.5	0	0	0	0	0	20		HIV+	0								HIV+	55	0.84	Hospitalised
	HIV+	128.75	166.25	96.25	6.25	46.25	0	0	0		HIV+	128.75	166.25	96.25		HIV+	253.75	0	36.25			HIV-	21.25	0	0	0	0	0	0	0	21.25		HIV+	1								HIV+	443.75	0.83	Hospitalised
	HIV+	11.5	22.5	8	0	0	7.5	8.5	0		HIV+	11.5	22.5	8		HIV+	218.75	11.25	51.25			HIV-	15	0	7.5	0	0	0	0	0	22.5		HIV+	1								HIV+	58	1.01	Non-hospitalized
	HIV+	21.25	46.25	23.75	8.75	0	0	0	0		HIV+	21.25	46.25	23.75		HIV+	542.5	127.5	0			HIV-	15	0	0	10	0	0	0	0	25		HIV+	1								HIV+	100	0.85	Non-hospitalized
	HIV+	0	0	0	0	0	0	0	0		HIV+	0	0	0		HIV+	53.75	76.25	8.75			HIV-	7.5	7.5	0	0	0	12.5	0	0	27.5		HIV+	2								HIV+	0	0.75	Non-hospitalized
	HIV+	0	10	10	0	0	0	0	0		HIV+	0	10	10		HIV+	155	100	15			HIV-	6.25	13.75	31.25	0	0	0	0	0	51.25		HIV+	3								HIV+	20	1.11	Hospitalised
	HIV+	87.5	42.5	92.5	0	7.5	0	0	7.5		HIV+	87.5	42.5	92.5		HIV+	17.5	2335	245			HIV-	0	35	17.5	0	0	0	0	0	52.5		HIV+	5								HIV+	237.5	0.52	Hospitalised
	HIV+	81.25	23.75	16.25	8.75	0	0	0	11.25		HIV+	81.25	23.75	16.25		HIV+	125	1415	157.5			HIV-	36.25	0	23.75	0	0	0	0	0	60		HIV+	3								HIV+	141.25	0.37	Non-hospitalized
	HIV+	11.5	7.5	8	0	0	0	0	0		HIV+	11.5	7.5	8		HIV+	55	840	32.5			HIV-	0	40	30	7.5	0	0	0	0	77.5		HIV+	3								HIV+	27	0.72	Non-hospitalized
	HIV+	8	0	0	0	0	0	0	0		HIV+	8	0	0		HIV+	443.75	8.75	116.25			HIV-	70	0	0	7.5	0	0	0	0	77.5		HIV+	4								HIV+	8	0.79	Non-hospitalized
	HIV+	36.25	43.75	121.25	13.75	0	13.75	8.75	16.25		HIV+	36.25	43.75	121.25		HIV+	58	47.5	0			HIV-	27.5	7.5	47.5	0	0	0	0	0	82.5		HIV+	4								HIV+	253.75	2.54	Non-hospitalized
	HIV+	61.25	98.75	26.25	0	21.25	0	11.25	0		HIV+	61.25	98.75	26.25		HIV+	100	1896.25	83.75			HIV-	38.75	11.25	66.25	0	0	0	13.75	0	130		HIV+	5								HIV+	218.75	1.26	Non-hospitalized
	HIV+	92.5	72.5	202.5	0	37.5	0	72.5	65		HIV+	92.5	72.5	202.5		HIV+	0	915	0			HIV-	0	77.5	57.5	0	0	0	0	0	135		HIV+	3								HIV+	542.5	1.38	Non-hospitalized
	HIV+	18.75	28.75	6.25	0	0	0	0	0		HIV+	18.75	28.75	6.25		HIV+	20	10	10			HIV-	0	110	15	20	0	0	0	0	145		HIV+	3								HIV+	53.75	1.31	Non-hospitalized
	HIV+	10	0	7.5	7.5	12.5	10	0	0		HIV+	10	0	7.5		HIV+	237.5	1965	12.5			HIV-	50	52.5	40	0	0	7.5	0	0	150		HIV+	4								HIV+	47.5	0.41	Asymptomatic
	HIV+	102.5	80	85	0	0	7.5	0	0		HIV+	102.5	80	85		HIV+	141.25	598.75	76.25			HIV-	37.5	7.5	87.5	0	0	0	22.5	0	155		HIV+	4								HIV+	275	1.16	Non-hospitalized
	HIV+	0	20	0	10	10	15	0	0		HIV+	0	20	0		HIV+	27	0	0			HIV-	62.5	65	12.5	0	0	0	17.5	0	157.5		HIV+	5								HIV+	55	0.63	Non-hospitalized
	HIV+	26.25	26.25	23.75	0	0	0	0	0		HIV+	26.25	26.25	23.75		HIV+	47.5	1927.5	22.5			HIV-	52.5	60	47.5	0	0	0	0	0	160		HIV+	4								HIV+	76.25	0.58	Asymptomatic
	HIV+	0	12.5	0	0	0	0	0	0		HIV+	0	12.5	0		HIV+	275	77.5	10			HIV-	47.5	95	32.5	0	0	0	0	0	175		HIV+	5								HIV+	12.5	0.61	Hospitalised
	HIV+	0	40	0	0	10	10	0	0		HIV+	0	40	0		HIV+	132	261	5.5			HIV-	63.75	28.75	31.25	46.25	0	0	8.75	0	178.75		HIV+	5								HIV+	60	0.86	Hospitalised
	HIV+	0	0	0	0	0	0	0	0		HIV+	0	0	0		HIV+	325	1625	20			HIV-	82.5	55	65	0	0	0	0	0	202.5		HIV+	5								HIV+	0	1.1	Non-hospitalized
	HIV+	17.5	17.5	12.5	0	0	0	0	0		HIV+	17.5	17.5	12.5		HIV+	272.5	7.5	192.5			HIV-	26.25	41.25	123.75	0	6.25	0	6.25	0	203.75		HIV+	5								HIV+	47.5	1.07	Hospitalised
	HIV+	147.5	90	52.5	0	27.5	35	0	15		HIV+	147.5	90	52.5		HIV+	55	270	220			HIV-	58.75	116.25	43.75	13.75	0	0	0	0	232.5		HIV+	7								HIV+	367.5	1.66	Non-hospitalized
	HIV+	73.5	31	22	0	0	5.5	0	0		HIV+	73.5	31	22		HIV+	76.25	6.25	13.75			HIV-	87.5	117.5	37.5	7.5	22.5	0	37.5	0	310		HIV+	7								HIV+	132	1.07	Non-hospitalized
	HIV+	20	12.5	57.5	0	50	0	0	15		HIV+	20	12.5	57.5		HIV+	12.5	0	0			HIV-	132.5	190	70	7.5	0	0	0	0	400		HIV+	5								HIV+	155	0.81	Non-hospitalized
	HIV+	100	100	95	0	0	20	0	10		HIV+	100	100	95		HIV+	60	245	105			HIV-	97.5	242.5	17.5	7.5	27.5	32.5	7.5	7.5	440		HIV+	6								HIV+	325	1.35	Non-hospitalized
	HIV+	75	70	85	0	7.5	10	7.5	17.5		HIV+	75	70	85		HIV+	0	1242.5	7.5			HIV-	95	300	75	60	20	20	0	20	590		HIV+	5								HIV+	272.5	1.52	Non-hospitalized
	HIV+	0	7.5	0	0	0	0	0	0		HIV+	0	7.5	0		HIV+	47.5	412.5	22.5														HIV+	6								HIV+	7.5	0.9	Non-hospitalized
	HIV-	95	300	75	20	60	20	20	0		HIV-	95	300	75		HIV-	590	1075	0			HIV+	0	7.5	0	0	0	0	0	0	7.5		HIV-	7
	HIV-	0	0	0	0	0	17.5	0	0		HIV-	0	0	0		HIV-	17.5	17.5	0			HIV+	8	0	0	0	0	0	0	0	8		HIV-	1
	HIV-	52.5	60	47.5	0	0	0	0	0		HIV-	52.5	60	47.5		HIV-	160	60	0			HIV+	0	12.5	0	0	0	0	0	0	12.5		HIV-	3
	HIV-	0	0	0	0	0	0	0	0		HIV-	0	0	0		HIV-	0	0	0			HIV+	10	7.5	0	0	0	0	0	0	17.5		HIV-	0
	HIV-	0	110	15	0	20	0	0	0		HIV-	0	110	15		HIV-	145	275	0			HIV+	0	10	10	0	0	0	0	0	20		HIV-	3
	HIV-	26.25	41.25	123.75	0	0	6.25	0	6.25		HIV-	26.25	41.25	123.75		HIV-	203.75	2601.25	0			HIV+	11.5	7.5	8	0	0	0	0	0	27		HIV-	5
	HIV-	37.5	7.5	87.5	0	0	0	0	22.5		HIV-	37.5	7.5	87.5		HIV-	155	662.5	0			HIV+	10	0	7.5	12.5	10	0	0	7.5	47.5		HIV-	4
	HIV-	0	77.5	57.5	0	0	0	0	0		HIV-	0	77.5	57.5		HIV-	135	437.5	7.5			HIV+	17.5	17.5	12.5	0	0	0	0	0	47.5		HIV-	2
	HIV-	27.5	7.5	47.5	0	0	0	0	0		HIV-	27.5	7.5	47.5		HIV-	82.5	167.5	0			HIV+	18.75	28.75	6.25	0	0	0	0	0	53.75		HIV-	3
	HIV-	82.5	55	65	0	0	0	0	0		HIV-	82.5	55	65		HIV-	202.5	342.5	0			HIV+	12.5	0	17.5	7.5	0	0	17.5	0	55		HIV-	3
	HIV-	0	0	7.5	0	0	0	0	0		HIV-	0	0	7.5		HIV-	7.5	90	0			HIV+	0	20	0	10	15	0	0	10	55		HIV-	1
	HIV-	15	0	7.5	0	0	0	0	0		HIV-	15	0	7.5		HIV-	130	0	0			HIV+	11.5	22.5	8	0	7.5	8.5	0	0	58		HIV-	2
	HIV-	0	40	30	0	7.5	0	0	0		HIV-	0	40	30		HIV-	178.75	38.75	0			HIV+	0	40	0	10	10	0	0	0	60		HIV-	3
	HIV-	0	35	17.5	0	0	0	0	0		HIV-	0	35	17.5		HIV-	51.25	163.75	0			HIV+	26.25	26.25	23.75	0	0	0	0	0	76.25		HIV-	2
	HIV-	62.5	65	12.5	0	0	0	0	17.5		HIV-	62.5	65	12.5		HIV-	400	17.5	0			HIV+	21.25	46.25	23.75	0	0	0	0	8.75	100		HIV-	4
	HIV-	58.75	116.25	43.75	0	13.75	0	0	0		HIV-	58.75	116.25	43.75		HIV-	25	250	0			HIV+	17.5	10	45	0	0	7.5	45	0	125		HIV-	4
	HIV-	47.5	95	32.5	0	0	0	0	0		HIV-	47.5	95	32.5		HIV-	27.5	7.5	0			HIV+	73.5	31	22	0	5.5	0	0	0	132		HIV-	3
	HIV-	21.25	0	0	0	0	0	0	0		HIV-	21.25	0	0		HIV-	77.5	17.5	0			HIV+	81.25	23.75	16.25	0	0	0	11.25	8.75	141.25		HIV-	1
	HIV-	38.75	11.25	66.25	0	0	0	0	13.75		HIV-	38.75	11.25	66.25		HIV-	22.5	0	0			HIV+	20	12.5	57.5	50	0	0	15	0	155		HIV-	4
	HIV-	63.75	28.75	31.25	0	46.25	0	0	8.75		HIV-	63.75	28.75	31.25		HIV-	77.5	750	0			HIV+	61.25	98.75	26.25	21.25	0	11.25	0	0	218.75		HIV-	5
	HIV-	6.25	13.75	31.25	0	0	0	0	0		HIV-	6.25	13.75	31.25		HIV-	52.5	260	0			HIV+	87.5	42.5	92.5	7.5	0	0	7.5	0	237.5		HIV-	3
	HIV-	132.5	190	70	0	7.5	0	0	0		HIV-	132.5	190	70		HIV-	157.5	710	0			HIV+	36.25	43.75	121.25	0	13.75	8.75	16.25	13.75	253.75		HIV-	4
	HIV-	0	12.5	7.5	0	0	0	0	0		HIV-	0	12.5	7.5		HIV-	232.5	8.75	0			HIV+	75	70	85	7.5	10	7.5	17.5	0	272.5		HIV-	2
	HIV-	36.25	0	23.75	0	0	0	0	0		HIV-	36.25	0	23.75		HIV-	175	55	0			HIV+	102.5	80	85	0	7.5	0	0	0	275		HIV-	2
	HIV-	15	0	0	0	10	0	0	0		HIV-	15	0	0		HIV-	21.25	11.25	0			HIV+	100	100	95	0	20	0	10	0	325		HIV-	2
	HIV-	97.5	242.5	17.5	7.5	7.5	27.5	32.5	7.5		HIV-	97.5	242.5	17.5		HIV-	20	0	0			HIV+	147.5	90	52.5	27.5	35	0	15	0	367.5		HIV-	8
	HIV-	7.5	7.5	0	0	0	0	12.5	0		HIV-	7.5	7.5	0		HIV-	60	0	0			HIV+	128.75	166.25	96.25	46.25	0	0	0	6.25	443.75		HIV-	3
	HIV-	70	0	0	0	7.5	0	0	0		HIV-	70	0	0		HIV-	440	0	0			HIV+	92.5	72.5	202.5	37.5	0	72.5	65	0	542.5		HIV-	2
	HIV-	87.5	117.5	37.5	0	7.5	22.5	0	37.5		HIV-	87.5	117.5	37.5		HIV-	310	2802.5	0														HIV-	6
	HIV-	50	52.5	40	0	0	0	7.5	0		HIV-	50	52.5	40		HIV-	150	47.5	0														HIV-	4

## Sheet: Figure 3
Fig.3: Interrelations between T cell and antibody responses in HIV positive and negative donors.
	Fig 3a					Fig 3c					Fig 3e					Fig 3g					Fig 3i	* individuals with undetectable ID50 were excluded
	Group	Total SARS-CoV-2 specific T cell responses Δ SFU/106 PBMCs	Severity	S1 IgG titer μg/ml		Group	Total SARS-CoV-2 specific T cell responses Δ SFU/106 PBMCs	Severity	N IgG titer μg/ml		Group	Spike-specific Δ SFU/106 PBMCs	Severity	ID50 neutralization titer		Group	Severity	Total SARS-CoV-2 specific T cell responses Δ SFU/106 PBMCs	ID50 neutralization titer		Group	ID50 neutralization titer	COVID S	COVID M	COVID N	ORF3a	ORF6 pool	ORF7 pool	ORF8 pool	CoV ENV
	HIV-	590	Non-hospitalized	3.4		HIV-	590	Non-hospitalized	7.23		HIV-	95	Non-hospitalized	268		HIV-	Non-hospitalized	590	268		HIV-	50	0	0	0	0	17.5	0	0	0
	HIV-	17.5	Hospitalised	4.18		HIV-	17.5	Hospitalised	1.723		HIV-	0	Hospitalised	50		HIV-	Hospitalised	17.5	50		HIV-	50	26.25	41.25	123.75	0	6.25	0	6.25	0
	HIV-	160	Non-hospitalized	3.04		HIV-	160	Non-hospitalized	2.176		HIV-	52.5	Non-hospitalized	209.2		HIV-	Non-hospitalized	160	209.2		HIV-	50	0	0	7.5	0	0	0	0	0
	HIV-	0	Non-hospitalized	3.63		HIV-	0	Non-hospitalized	1.037		HIV-	0	Non-hospitalized	1504		HIV-	Non-hospitalized	0	1504		HIV-	50	0	40	30	7.5	0	0	0	0
	HIV-	145	Non-hospitalized	1.21		HIV-	145	Non-hospitalized	6.242		HIV-	0	Non-hospitalized	541.9		HIV-	Non-hospitalized	145	541.9		HIV-	50	0	35	17.5	0	0	0	0	0
	HIV-	203.75	Non-hospitalized	0.64		HIV-	203.75	Non-hospitalized	0.496		HIV-	26.25	Non-hospitalized	50		HIV-	Non-hospitalized	203.75	50		HIV-	50	58.75	116.25	43.75	13.75	0	0	0	0
	HIV-	155	Non-hospitalized	2.1		HIV-	155	Non-hospitalized	2.343		HIV-	37.5	Non-hospitalized	193.3		HIV-	Non-hospitalized	155	193.3		HIV-	50	36.25	0	23.75	0	0	0	0	0
	HIV-	135	Non-hospitalized	6.74		HIV-	135	Non-hospitalized	9.628		HIV-	0	Non-hospitalized	429.2		HIV-	Non-hospitalized	135	429.2		HIV-	50	15	0	0	10	0	0	0	0
	HIV-	82.5	Non-hospitalized	49.63		HIV-	82.5	Non-hospitalized	14.369		HIV-	27.5	Non-hospitalized	5546		HIV-	Non-hospitalized	82.5	5546		HIV-	50	7.5	7.5	0	0	0	12.5	0	0
	HIV-	202.5	Non-hospitalized	1.33		HIV-	202.5	Non-hospitalized	1.406		HIV-	82.5	Non-hospitalized	863.3		HIV-	Non-hospitalized	202.5	863.3		HIV-	50	50	52.5	40	0	0	7.5	0	0
	HIV-	7.5	Non-hospitalized	1.37		HIV-	7.5	Non-hospitalized	0.422		HIV-	0	Non-hospitalized	50		HIV-	Non-hospitalized	7.5	50		HIV-	178.3	0	12.5	7.5	0	0	0	0	0
	HIV-	22.5	Non-hospitalized	0.2984		HIV-	22.5	Non-hospitalized	4.591		HIV-	15	Non-hospitalized			HIV-	Non-hospitalized	77.5	50		HIV-	179.1	6.25	13.75	31.25	0	0	0	0	0
	HIV-	77.5	Non-hospitalized	0.85		HIV-	77.5	Non-hospitalized	4.768		HIV-	0	Non-hospitalized	50		HIV-	Non-hospitalized	52.5	50		HIV-	193.3	37.5	7.5	87.5	0	0	0	22.5	0
	HIV-	52.5	Non-hospitalized	0.46		HIV-	52.5	Non-hospitalized	2.806		HIV-	0	Non-hospitalized	50		HIV-	Non-hospitalized	157.5	473		HIV-	209.2	52.5	60	47.5	0	0	0	0	0
	HIV-	157.5	Non-hospitalized	1.91		HIV-	157.5	Non-hospitalized	1.56		HIV-	62.5	Non-hospitalized	473		HIV-	Non-hospitalized	232.5	50		HIV-	268	95	300	75	60	20	20	0	20
	HIV-	232.5	Non-hospitalized	6.03		HIV-	232.5	Non-hospitalized	2.293		HIV-	58.75	Non-hospitalized	50		HIV-	Hospitalised	175	1582		HIV-	359	87.5	117.5	37.5	7.5	22.5	0	37.5	0
	HIV-	175	Hospitalised	14.25		HIV-	175	Hospitalised	69.341		HIV-	47.5	Hospitalised	1582		HIV-	Non-hospitalized	21.25	952.6		HIV-	366.3	63.75	28.75	31.25	46.25	0	0	8.75	0
	HIV-	21.25	Non-hospitalized	1.48		HIV-	21.25	Non-hospitalized	8.945		HIV-	21.25	Non-hospitalized	952.6		HIV-	Non-hospitalized	130	413.8		HIV-	413.8	38.75	11.25	66.25	0	0	0	13.75	0
	HIV-	130	Non-hospitalized	2.08		HIV-	130	Non-hospitalized	4.752		HIV-	38.75	Non-hospitalized	413.8		HIV-	Asymptomatic	178.75	366.3		HIV-	429.2	0	77.5	57.5	0	0	0	0	0
	HIV-	178.75	Asymptomatic	8.94		HIV-	178.75	Asymptomatic	11.511		HIV-	63.75	Asymptomatic	366.3		HIV-	Non-hospitalized	51.25	179.1		HIV-	473	62.5	65	12.5	0	0	0	17.5	0
	HIV-	51.25	Non-hospitalized	0.59		HIV-	51.25	Non-hospitalized	1.802		HIV-	6.25	Non-hospitalized	179.1		HIV-	Hospitalised	400	1163		HIV-	541.9	0	110	15	20	0	0	0	0
	HIV-	400	Hospitalised	11.44		HIV-	400	Hospitalised	7.136		HIV-	132.5	Hospitalised	1163		HIV-	Hospitalised	20	178.3		HIV-	863.3	82.5	55	65	0	0	0	0	0
	HIV-	20	Hospitalised	0.86		HIV-	20	Hospitalised	2.247		HIV-	0	Hospitalised	178.3		HIV-	Non-hospitalized	60	50		HIV-	952.6	21.25	0	0	0	0	0	0	0
	HIV-	60	Non-hospitalized	1		HIV-	60	Non-hospitalized	0.613		HIV-	36.25	Non-hospitalized	50		HIV-	Asymptomatic	25	50		HIV-	1163	132.5	190	70	7.5	0	0	0	0
	HIV-	25	Asymptomatic	1.74		HIV-	25	Asymptomatic	0.278		HIV-	15	Asymptomatic	50		HIV-	Hospitalised	440	2604		HIV-	1504	0	0	0	0	0	0	0	0
	HIV-	440	Hospitalised	1.22		HIV-	440	Hospitalised	4.366		HIV-	97.5	Hospitalised	2604		HIV-	Non-hospitalized	27.5	50		HIV-	1582	47.5	95	32.5	0	0	0	0	0
	HIV-	27.5	Non-hospitalized	0.44		HIV-	27.5	Non-hospitalized	0.483		HIV-	7.5	Non-hospitalized	50		HIV-	Non-hospitalized	77.5	2258		HIV-	2258	70	0	0	7.5	0	0	0	0
	HIV-	77.5	Non-hospitalized	0.65		HIV-	77.5	Non-hospitalized	3.271		HIV-	70	Non-hospitalized	2258		HIV-	Non-hospitalized	310	359		HIV-	2604	97.5	242.5	17.5	7.5	27.5	32.5	7.5	7.5
	HIV-	310	Non-hospitalized	5.17		HIV-	310	Non-hospitalized	4.884		HIV-	87.5	Non-hospitalized	359		HIV-	Asymptomatic	150	50		HIV-	5546	27.5	7.5	47.5	0	0	0	0	0
	HIV-	150	Asymptomatic	6.02		HIV-	150	Asymptomatic	11.349		HIV-	50	Asymptomatic	50
	Fig 3b					Fig 3d					Fig 3f					Fig 3h					Fig 3J	* individuals with undetectable ID50 were excluded
	Group	Total SARS-CoV-2 specific T cell responses Δ SFU/106 PBMCs	Severity	S1 IgG titer μg/ml		Group	Total SARS-CoV-2 specific T cell responses Δ SFU/106 PBMCs	Severity	N IgG titer μg/ml		Group	Spike-specific Δ SFU/106 PBMCs	Severity	ID50 neutralization titer		Group	Severity	Total SARS-CoV-2 specific T cell responses Δ SFU/106 PBMCs	ID50 neutralization titer		Group	ID50 neutralization titer	COVID S	COVID M	COVID N	ORF3a	ORF6 pool	ORF7 pool	ORF8 pool	CoV ENV
	HIV+	17.5	Hospitalised	2.65		HIV+	17.5	Hospitalised	6.446		HIV+	10	Hospitalised	453.1		HIV+	Non-hospitalized	125	50		HIV+	40	12.5	0	17.5	7.5	0	0	17.5	0
	HIV+	125	Non-hospitalized	0.42		HIV+	125	Non-hospitalized	3.164		HIV+	17.5	Non-hospitalized	50		HIV+	Non-hospitalized	58	701.3		HIV+	40	0	20	0	10	15	0	0	10
	HIV+	55	Hospitalised	0.76		HIV+	55	Hospitalised	0.343		HIV+	12.5	Hospitalised	40		HIV+	Non-hospitalized	100	50		HIV+	40	0	0	0	0	0	0	0	0
	HIV+	443.75	Hospitalised	31		HIV+	443.75	Hospitalised	4.801		HIV+	128.75	Hospitalised	859.6		HIV+	Non-hospitalized	0	1957		HIV+	40	100	100	95	0	20	0	10	0
	HIV+	58	Non-hospitalized	10.21		HIV+	58	Non-hospitalized	12.222		HIV+	11.5	Non-hospitalized	701.3		HIV+	Non-hospitalized	141.25	418.4		HIV+	50	17.5	10	45	0	0	7.5	45	0
	HIV+	100	Non-hospitalized	4.41		HIV+	100	Non-hospitalized	7.558		HIV+	21.25	Non-hospitalized	50		HIV+	Non-hospitalized	27	50		HIV+	50	21.25	46.25	23.75	0	0	0	0	8.75
	HIV+	0	Non-hospitalized	0.26		HIV+	0	Non-hospitalized	0.943		HIV+	0	Non-hospitalized	1957		HIV+	Non-hospitalized	8	176.5		HIV+	50	11.5	7.5	8	0	0	0	0	0
	HIV+	20	Hospitalised	3.31		HIV+	20	Hospitalised	1.531		HIV+	0	Hospitalised	607.9		HIV+	Non-hospitalized	253.75	956.4		HIV+	50	18.75	28.75	6.25	0	0	0	0	0
	HIV+	237.5	Hospitalised	6.78		HIV+	237.5	Hospitalised	72.014		HIV+	87.5	Hospitalised	1606		HIV+	Non-hospitalized	218.75	40		HIV+	50	10	0	7.5	12.5	10	0	0	7.5
	HIV+	141.25	Non-hospitalized	1.8		HIV+	141.25	Non-hospitalized	1.431		HIV+	81.25	Non-hospitalized	418.4		HIV+	Non-hospitalized	542.5	394.6		HIV+	50	0	12.5	0	0	0	0	0	0
	HIV+	27	Non-hospitalized	1.76		HIV+	27	Non-hospitalized	15.522		HIV+	11.5	Non-hospitalized	50		HIV+	Non-hospitalized	53.75	50		HIV+	50	0	40	0	10	10	0	0	0
	HIV+	8	Non-hospitalized	17.63		HIV+	8	Non-hospitalized	0.964		HIV+	8	Non-hospitalized	176.5		HIV+	Non-hospitalized	275			HIV+	176.5	8	0	0	0	0	0	0	0
	HIV+	253.75	Non-hospitalized	8.14		HIV+	253.75	Non-hospitalized	1.038		HIV+	36.25	Non-hospitalized	956.4		HIV+	Non-hospitalized	55	40		HIV+	254.3	73.5	31	22	0	5.5	0	0	0
	HIV+	218.75	Non-hospitalized	0.81		HIV+	218.75	Non-hospitalized	0.552		HIV+	61.25	Non-hospitalized	40		HIV+	Non-hospitalized	0	4878		HIV+	264.7	26.25	26.25	23.75	0	0	0	0	0
	HIV+	542.5	Non-hospitalized	2.72		HIV+	542.5	Non-hospitalized	49.336		HIV+	92.5	Non-hospitalized	394.6		HIV+	Non-hospitalized	367.5	2257		HIV+	394.6	92.5	72.5	202.5	37.5	0	72.5	65	0
	HIV+	53.75	Non-hospitalized	9.3		HIV+	53.75	Non-hospitalized	5.226		HIV+	18.75	Non-hospitalized	50		HIV+	Non-hospitalized	132	254.3		HIV+	418.4	81.25	23.75	16.25	0	0	0	11.25	8.75
	HIV+	47.5	Asymptomatic	0.7		HIV+	47.5	Asymptomatic	0.673		HIV+	10	Asymptomatic	50		HIV+	Non-hospitalized	155	897.8		HIV+	453.1	10	7.5	0	0	0	0	0	0
	HIV+	275	Non-hospitalized	0.2984		HIV+	275	Non-hospitalized	0.3623		HIV+	102.5	Non-hospitalized			HIV+	Non-hospitalized	325	40		HIV+	479.7	17.5	17.5	12.5	0	0	0	0	0
	HIV+	55	Non-hospitalized	0.98		HIV+	55	Non-hospitalized	0.294		HIV+	0	Non-hospitalized	40		HIV+	Non-hospitalized	272.5	2803		HIV+	607.9	0	10	10	0	0	0	0	0
	HIV+	76.25	Asymptomatic	7.83		HIV+	76.25	Asymptomatic	1.476		HIV+	26.25	Asymptomatic	264.7		HIV+	Non-hospitalized	7.5	1179		HIV+	701.3	11.5	22.5	8	0	7.5	8.5	0	0
	HIV+	12.5	Hospitalised	3.8		HIV+	12.5	Hospitalised	1.047		HIV+	0	Hospitalised	50		HIV+	Hospitalised	17.5	453.1		HIV+	859.6	128.75	166.25	96.25	46.25	0	0	0	6.25
	HIV+	60	Hospitalised	0.65		HIV+	60	Hospitalised	2.362		HIV+	0	Hospitalised	50		HIV+	Hospitalised	47.5	479.7		HIV+	897.8	20	12.5	57.5	50	0	0	15	0
	HIV+	0	Non-hospitalized	3.43		HIV+	0	Non-hospitalized	45.25		HIV+	0	Non-hospitalized	4878		HIV+	Hospitalised	12.5	50		HIV+	956.4	36.25	43.75	121.25	0	13.75	8.75	16.25	13.75
	HIV+	47.5	Hospitalised	16.22		HIV+	47.5	Hospitalised	6.075		HIV+	17.5	Hospitalised	479.7		HIV+	Hospitalised	60	50		HIV+	1179	0	7.5	0	0	0	0	0	0
	HIV+	367.5	Non-hospitalized	2.18		HIV+	367.5	Non-hospitalized	3.218		HIV+	147.5	Non-hospitalized	2257		HIV+	Hospitalised	20	607.9		HIV+	1606	87.5	42.5	92.5	7.5	0	0	7.5	0
	HIV+	132	Non-hospitalized	0.84		HIV+	132	Non-hospitalized	10.384		HIV+	73.5	Non-hospitalized	254.3		HIV+	Hospitalised	237.5	1606		HIV+	1957	0	0	0	0	0	0	0	0
	HIV+	155	Non-hospitalized	1.99		HIV+	155	Non-hospitalized	39.587		HIV+	20	Non-hospitalized	897.8		HIV+	Hospitalised	55	40		HIV+	2257	147.5	90	52.5	27.5	35	0	15	0
	HIV+	325	Non-hospitalized	0.82		HIV+	325	Non-hospitalized	3.359		HIV+	100	Non-hospitalized	40		HIV+	Hospitalised	443.75	859.6		HIV+	2803	75	70	85	7.5	10	7.5	17.5	0
	HIV+	272.5	Non-hospitalized	22.07		HIV+	272.5	Non-hospitalized	18.027		HIV+	75	Non-hospitalized	2803		HIV+	Asymptomatic	76.25	264.7		HIV+	4878	61.25	98.75	26.25	21.25	0	11.25	0	0
	HIV+	7.5	Non-hospitalized	0.76		HIV+	7.5	Non-hospitalized	1.919		HIV+	0	Non-hospitalized	1179		HIV+	Asymptomatic	47.5	50

## Sheet: Figure 4
Fig.4: Composition of SARS-CoV-2-specific T cells in convalescent HIV negative and HIV positive individuals.
Fig 4b	CD4 T cells				Fig 4c	CD4 T cells									Fig 4e	CD8 T cells				Fig 4f	CD8 T cells									Fig 4g									Fig 4h				Fig 4i	* One HIV+ individual with undetectable ID50 were excluded
Group	CD4 Spike	CD4 M/N	CD4 total		Group	Condition	CD154+IFNg+IL-2+TNFa+	CD154+IFNg+IL-2+TNFa-	CD154+IFNg+IL-2-TNFa+	CD154+IFNg+IL-2-TNFa-	CD154+IFNg-IL-2+TNFa+	CD154+IFNg-IL-2+TNFa-	CD154+IFNg-IL-2-TNFa+		Group	CD8 Spike	CD8 M/N	CD8 total		Group	Condition	IFNg+IL-2+TNFa+	IFNg+IL-2+TNFa-	IFNg+IL-2-TNFa+	IFNg+IL-2-TNFa-	IFNg-IL-2+TNFa+	IFNg-IL-2+TNFa-	IFNg-IL-2-TNFa+		CD4 spike (HIV-)	CD4 M/N (HIV-)	CD4 spike (HIV+)	CD4 M/N (HIV+)	CD8 spike (HIV-)	CD8 M/N (HIV-)	CD8 spike (HIV+)	CD8 M/N (HIV+)		Group	CD4 total	Total SARS-CoV-2 T cell responses (SFU/106 PBMCs)		Group	CD4 total	ID50
HIV-	0.29924	0.49124	0.79		HIV-	Control	0	0	0	0	0	0	0		HIV-	0.01956	0.04	0.07125		HIV-	Control	0	0	0	0.01	0	0	0.01		0.299	0.491	0.349	0.257	0.02	0.04	0.022	0.038		HIV-	0.79	470		HIV-	0.79	268
HIV-	0.21644	0.21144	0.42788		HIV-	M	0.04	0.01	0.02	0.02	0.02	0.02	0.01		HIV-	0.03892	0.04	0.11645		HIV-	M	0	0	0	0.04	0.02	0	0.02		0.216	0.211	0.108	0.239	0.039	0.04	0.097	0.153		HIV-	0.42788	160		HIV-	0.42788	209.2
HIV-	0.0586	0.0144	0.073		HIV-	N	0.02	0.01	0	0.01	0.01	0.03	0.01		HIV-	0.00875	0.01	0.14475		HIV-	N	0.01	0	0.01	0.02	0	0	0.01		0.059	0.014	0.221	0.228	0.009	0.01	0.014	0		HIV-	0.073	132.5		HIV-	0.073	193.3
HIV-	0.07964	0.05884	0.138		HIV-	Spike 1	0.01	0.01	0	0	0.02	0.01	0.01		HIV-	0.0229	0.03	0.10226		HIV-	S1	0	0	0	0.02	0	0	0.02		0.08	0.059	0.076	0.435	0.023	0.03	0.071	0.144		HIV-	0.138	135		HIV-	0.138	429.2
HIV-	0.28544	0.36644	0.55188		HIV-	Spike 2	0.02	0.01	0	0.01	0.02	0.02	0.01		HIV-	0.03515	0.42	0.57898		HIV-	S2	0	0	0.01	0.02	0	0	0.02		0.285	0.266	0.022	0.062	0.035	0.42	0.023	0		HIV-	0.55188	82.5		HIV-	0.55188	5546
HIV-	0.5669	0.8859	1.4528		HIV-	Control	0	0	0	0	0.01	0.01	0		HIV-	0.0335	0	0.04593		HIV-	Control	0	0	0	0.05	0	0	0.04		0.567	0.886	0.087	0.159	0.034	0	0.002	0.038		HIV-	1.4528	202.5		HIV-	1.4528	863.3
HIV-	0.07443	0.03246	0.10689		HIV-	M	0.01	0.02	0	0.01	0.03	0.02	0.01		HIV-	0.05	0	0.14752		HIV-	M	0	0	0	0.08	0	0.01	0.01		0.074	0.032	0.654	1.121	0.05	0	0.008	0.003		HIV-	0.10689	116.25		HIV-	0.10689	413.8
HIV-	0.21482	0.12682	0.34164		HIV-	N	0	0	0	0	0.02	0.03	0.01		HIV-	0.01398	0.03	0.05533		HIV-	N	0.01	0	0.02	0.04	0	0.01	0.01		0.215	0.127	0.547	0.389	0.014	0.03	0.031	0.011		HIV-	0.34164	123.75		HIV-	0.34164	366.3
HIV-	0.489114	0.254954	0.744068		HIV-	Spike 1	0.01	0.01	0	0	0.01	0.02	0		HIV-	0.02929	0.39	0.74501		HIV-	S1	0	0.01	0.01	0.01	0	0.01	0.05		0.489	0.255	0.483	0.493	0.029	0.39	0.027	0.087		HIV-	0.744068	392.5		HIV-	0.744068	1163
HIV-	0.1556	0.1876	0.3432		HIV-	Spike 2	0.02	0.01	0.01	0	0.01	0.02	0		HIV-	0.10672	0.01	0.11668		HIV-	S2	0	0	0.01	0.02	0	0.01	0.07		0.156	0.188	0.314	0.197	0.097	0.01	0.06	0.038		HIV-	0.3432	218.75		HIV-	0.3432	50
HIV-	0.10154	0.41115	0.51269		HIV-	Control	0	0	0	0	0	0	0		HIV-	0	0	0.02263		HIV-	Control	0	0	0	0	0	0	0.03		0.102	0.411	0.483	0.802	0	0	0.052	0.036		HIV-	0.51269	357.5		HIV-	0.51269	2604
HIV-	0.14167	0.10294	0.24461		HIV-	M	0	0	0	0	0	0	0		HIV-	0.02072	0.01	0.03788		HIV-	M	0	0	0	0.01	0	0	0.02		0.142	0.103			0.021	0.01				HIV-	0.24461	242.5		HIV-	0.24461	359
HIV+	0.10824	0.23888	0.34712		HIV-	N	0	0	0	0	0	0	0		HIV+	0.09686	0.15328	0.25014		HIV-	N	0.01	0.02	0.05	0.04	0	0	0.02											HIV+	0.34712	201.25		HIV+	0.34712	956.4
HIV+	0.22072	0.22779	0.44851		HIV-	Spike 1	0	0	0	0	0	0.01	0.01		HIV+	0.01443	0	0.01443		HIV-	S1	0	0	0	0.02	0	0	0.02											HIV+	0.44851	186.25		HIV+	0.44851	4878
HIV+	0.087	0.15928	0.246		HIV-	Spike 2	0	0	0	0.01	0	0.01	0		HIV+	0.00231	0.03775	0.04006		HIV-	S2	0	0	0	0.02	0	0.01	0.02											HIV+	0.246	91.25		HIV+	0.246	50
HIV+	0.6544	1.1214	1.7758		HIV-	Control	0	0	0	0	0	0	0		HIV+	0.00846	0.00279	0.01125		HIV-	Control	0	0	0	0.01	0	0	0.05											HIV+	1.7758	222.5		HIV+	1.7758	1606
HIV+	0.54722	0.38922	0.93644		HIV-	M	0	0	0	0	0.01	0	0		HIV+	0.030898	0.010813	0.041711		HIV-	M	0	0.01	0	0.1	0	0.01	0.02											HIV+	0.93644	121.25		HIV+	0.93644	418.4
HIV+	0.48274	0.49274	0.97548		HIV-	N	0	0	0	0.01	0	0.01	0		HIV+	0.02698	0.08652	0.1135		HIV-	N	0	0	0.02	0.16	0	0	0.03											HIV+	0.97548	267.5		HIV+	0.60624	2257
HIV+	0.34912	0.25712	0.60624		HIV-	Spike 1	0	0	0	0.01	0	0.01	0		HIV+	0.02212	0.0375	0.05962		HIV-	S1	0	0	0.01	0.07	0	0	0.02											HIV+	0.60624	290		HIV+	1.28448	2803
HIV+	0.48274	0.80174	1.28448		HIV-	Spike 2	0	0	0	0	0	0.01	0.01		HIV+	0.05224	0.0363	0.08854		HIV-	S2	0	0	0.01	0.06	0	0	0.04											HIV+	1.28448	230		HIV+	0.511	394.6
HIV+	0.076	0.435	0.511		HIV-	Control	0	0	0	0	0	0	0		HIV+	0.07091	0.14446	0.21537		HIV-	Control	0	0	0	0.05	0.01	0	0.04											HIV+	0.511	367.5		HIV+	0.09579	50
HIV+	0.0216	0.06219	0.09579		HIV-	M	0.01	0	0	0	0.01	0.01	0.01		HIV+	0.02289	0	0.02289		HIV-	M	0.01	0	0	0.13	0.01	0.01	0.04											HIV+	0.09579	53.75		HIV+	0.59946	254.3
HIV+	0.31356	0.19724	0.59946		HIV-	N	0.01	0	0	0	0.02	0.01	0.01		HIV+	0.05964	0.03816	0.0978		HIV-	N	0.08	0.01	0.14	0.15	0	0.03	0.02											HIV+	0.59946	126.5
					HIV-	Spike 1	0.01	0.01	0	0	0.01	0.02	0.01							HIV-	S1	0.01	0	0	0.09	0	0	0.04
					HIV-	Spike 2	0.01	0.01	0	0	0.02	0.02	0.01							HIV-	S2	0	0	0.01	0.07	0	0.01	0.03
					HIV-	Control	0	0	0	0	0.01	0	0							HIV-	Control	0	0	0	0.03	0	0	0.01
					HIV-	M	0.05	0.02	0.02	0.01	0.08	0.04	0.03							HIV-	M	0	0	0	0.01	0.01	0	0
					HIV-	N	0.03	0.01	0.01	0	0.05	0.02	0.02							HIV-	N	0	0	0	0.05	0	0	0.01
					HIV-	Spike 1	0.03	0.01	0	0.01	0.05	0.03	0.02							HIV-	S1	0	0	0	0.04	0	0.01	0.02
					HIV-	Spike 2	0.03	0.01	0.01	0	0.03	0.01	0.01							HIV-	S2	0	0	0.01	0.02	0.01	0	0.03
					HIV-	Control	0	0	0	0	0.01	0	0							HIV-	Control	0	0	0	0.3	0	0	0.04
					HIV-	M	0	0	0	0	0	0	0							HIV-	M	0	0.01	0.01	0.32	0	0	0.01
					HIV-	N	0	0	0	0	0.01	0.01	0							HIV-	N	0.03	0	0	0.16	0.01	0.01	0.01
					HIV-	Spike 1	0	0	0.01	0	0.01	0.01	0.01							HIV-	S1	0	0	0	0.37	0.01	0	0.03
					HIV-	Spike 2	0	0	0	0	0	0.01	0							HIV-	S2	0	0.01	0.01	0.28	0	0	0.08
					HIV-	Control	0	0	0	0	0.01	0	0							HIV-	Control	0	0	0	0.04	0	0	0.04
					HIV-	M	0	0	0	0.01	0	0	0.01							HIV-	M	0	0	0	0.21	0	0	0.02
					HIV-	N	0.01	0.01	0	0	0.02	0.02	0.01							HIV-	N	0.01	0	0	0.07	0	0	0.02
					HIV-	Spike 1	0.01	0	0	0	0.02	0.02	0.01							HIV-	S1	0	0	0	0.08	0	0	0.02
					HIV-	Spike 2	0.01	0	0	0	0.01	0.01	0.01							HIV-	S2	0	0	0	0.05	0	0	0.03
					HIV-	Control	0	0	0	0	0	0	0							HIV-	Control	0	0	0	0.13	0	0	0.05
					HIV-	M	0	0	0	0	0.02	0.03	0.01							HIV-	M	0.08	0.03	0.15	0.11	0.01	0.01	0.04
					HIV-	N	0	0	0	0	0.03	0.04	0.01							HIV-	N	0.02	0	0.03	0.07	0	0.01	0.04
					HIV-	Spike 1	0.01	0	0	0	0.06	0.05	0.02							HIV-	S1	0.01	0	0	0.06	0.01	0.01	0.04
					HIV-	Spike 2	0	0	0	0	0.03	0.04	0.01							HIV-	S2	0	0	0.01	0.09	0.03	0.01	0.08
					HIV-	Control	0	0	0	0	0.01	0	0							HIV-	Control	0	0	0.01	0.01	0	0	0.03
					HIV-	M	0.01	0	0	0	0.01	0.01	0.01							HIV-	M	0	0	0	0.02	0	0	0.02
					HIV-	N	0.01	0	0	0	0.01	0.01	0.01							HIV-	N	0.01	0	0.01	0.03	0	0	0.04
					HIV-	Spike 1	0	0	0	0.01	0.01	0.01	0							HIV-	S1	0	0	0	0.04	0	0	0.03
					HIV-	Spike 2	0	0.01	0	0.01	0.01	0.02	0.01							HIV-	S2	0.01	0	0.03	0.09	0	0	0.03
					HIV-	Control	0	0	0	0	0	0	0							HIV-	Control	0	0	0	0.09	0	0	0.06
					HIV-	M	0	0	0	0	0	0	0							HIV-	M	0	0	0	0.07	0	0	0.02
					HIV-	N	0	0	0	0	0	0	0							HIV-	N	0	0	0.02	0.09	0	0	0.02
					HIV-	Spike 1	0	0	0	0	0	0	0							HIV-	S1	0	0	0	0.07	0	0	0.06
					HIV-	Spike 2	0	0	0	0	0	0	0.01							HIV-	S2	0	0	0	0.07	0	0	0.05
					HIV-	Control	0	0	0	0	0	0	0							HIV-	Control	0	0	0.01	0.02	0	0	0.07
					HIV-	M	0	0	0.01	0	0.04	0	0.06							HIV-	M	0	0	0.02	0.01	0	0	0.04
					HIV-	N	0	0	0	0	0.01	0	0.02							HIV-	N	0	0	0.01	0.02	0	0	0.03
					HIV-	Spike 1	0	0	0	0	0	0	0.02							HIV-	S1	0	0	0.01	0.01	0	0	0.04
					HIV-	Spike 2	0	0	0	0	0	0	0.01							HIV-	S2	0	0	0.02	0.02	0	0	0.08
					HIV-	Control	0	0	0	0	0	0	0							HIV+	Control	0	0	0	0.05	0	0	0.02
					HIV-	M	0	0	0	0	0	0	0							HIV+	M	0	0	0.02	0.03	0	0	0.02
					HIV-	N	0	0	0.01	0	0	0	0.01							HIV+	N	0	0	0.02	0.06	0	0	0.01
					HIV-	Spike 1	0	0	0	0	0	0	0.01							HIV+	S1	0	0	0.01	0.05	0	0	0.02
					HIV-	Spike 2	0	0	0.01	0	0.01	0	0.02							HIV+	S2	0	0	0.01	0.04	0	0	0.03
					HIV+	Control	0	0	0	0	0	0	0							HIV+	Control	0	0	0	0.03	0	0	0.08
					HIV+	M	0.01	0.01	0	0	0.01	0.03	0							HIV+	M	0.01	0	0.01	0.06	0	0.01	0.06
					HIV+	N	0.01	0.01	0.01	0.01	0.01	0.02	0							HIV+	N	0.01	0	0.05	0.05	0.01	0.01	0.08
					HIV+	Spike 1	0.01	0.02	0.01	0.01	0.01	0.02	0							HIV+	S1	0	0	0.03	0.05	0	0	0.07
					HIV+	Spike 2	0.01	0.02	0.01	0.01	0.01	0.02	0.01							HIV+	S2	0	0	0.02	0.03	0	0	0.08
					HIV+	Control	0	0	0	0	0	0	0							HIV+	Control	0	0	0.01	0.03	0	0	0.04
					HIV+	M	0.02	0.01	0	0	0.02	0.01	0.01							HIV+	M	0	0	0	0.05	0	0	0.03
					HIV+	N	0.01	0	0	0	0.01	0	0							HIV+	N	0	0	0.01	0.01	0	0	0.05
					HIV+	Spike 1	0.01	0	0.01	0	0.01	0.01	0.01							HIV+	S1	0	0	0.01	0.07	0	0	0.03
					HIV+	Spike 2	0.01	0	0.01	0	0.01	0.01	0							HIV+	S2	0	0	0.01	0.03	0	0	0.04
					HIV+	Control	0	0	0.01	0.01	0.02	0.01	0.04							HIV+	Control	0	0	0.07	0.28	0	0	0.09
					HIV+	M	0.02	0	0.04	0.01	0.03	0.01	0.04							HIV+	M	0	0	0.05	0.39	0	0	0.08
					HIV+	N	0.06	0	0.03	0.01	0.04	0.01	0.05							HIV+	N	0.01	0	0.14	0.35	0	0	0.12
					HIV+	Spike 1	0.01	0	0.01	0	0.03	0.01	0.06							HIV+	S1	0.01	0	0.1	0.34	0	0	0.08
					HIV+	Spike 2	0.01	0	0.02	0.01	0.03	0.01	0.04							HIV+	S2	0.01	0	0.08	0.37	0	0	0.1
					HIV+	Control	0	0	0	0	0	0	0							HIV+	Control	0	0	0	0.02	0	0	0.1
					HIV+	M	0	0	0	0	0	0	0							HIV+	M	0	0	0	0.03	0.01	0	0.01
					HIV+	N	0	0	0	0	0	0	0							HIV+	N	0	0	0	0.08	0.01	0	0.06
					HIV+	Spike 1	0	0	0	0	0	0	0							HIV+	S1	0.01	0	0	0.01	0.01	0.01	0.14
					HIV+	Spike 2	0	0	0	0	0	0	0							HIV+	S2	0	0	0	0.04	0.02	0.01	0.11
					HIV+	Control	0	0	0	0	0	0.01	0							HIV+	Control	0	0	0.04	0.01	0	0	0.12
					HIV+	M	0	0.01	0	0	0.02	0.04	0							HIV+	M	0	0	0.03	0	0	0	0.04
					HIV+	N	0	0	0	0	0.01	0.02	0.01							HIV+	N	0.01	0	0.04	0.02	0	0	0.04
					HIV+	Spike 1	0	0	0	0	0.01	0.01	0							HIV+	S1	0	0	0.01	0.01	0	0	0.03
					HIV+	Spike 2	0.01	0	0	0	0.01	0.01	0							HIV+	S2	0	0	0.02	0.01	0	0	0.07
					HIV+	Control	0	0	0	0	0	0	0							HIV+	Control	0	0	0.01	0.02	0	0	0.02
					HIV+	M	0.01	0	0.02	0.01	0.02	0.03	0.01							HIV+	M	0	0	0	0.02	0	0	0
					HIV+	N	0.04	0.06	0	0.01	0.09	0.15	0.01							HIV+	N	0	0	0	0.03	0	0.01	0.02
					HIV+	Spike 1	0.01	0.03	0	0	0.02	0.06	0							HIV+	S1	0	0	0.01	0.02	0	0	0.01
					HIV+	Spike 2	0.02	0.03	0	0.02	0.03	0.06	0							HIV+	S2	0	0	0	0.04	0	0	0.01
					HIV+	Control	0	0	0	0	0	0	0							HIV+	Control	0	0	0	0.01	0	0	0.05
					HIV+	M	0.01	0	0	0	0.04	0.05	0.01							HIV+	M	0	0	0	0.01	0	0	0.04
					HIV+	N	0	0	0	0	0.03	0.02	0.01							HIV+	N	0	0	0.01	0.01	0	0	0.04
					HIV+	Spike 1	0	0	0	0	0.03	0.03	0.02							HIV+	S1	0	0	0.01	0.01	0.01	0	0.04
					HIV+	Spike 2	0.01	0.01	0.02	0.01	0.04	0.02	0.04							HIV+	S2	0	0	0	0.01	0	0	0.04
					HIV+	Control	0	0	0	0	0	0	0							HIV+	Control	0	0	0	0.04	0	0	0.01
					HIV+	M	0.03	0.01	0	0	0.05	0.02	0.02							HIV+	M	0	0	0	0.06	0	0	0
					HIV+	N	0.01	0	0	0.01	0.02	0.03	0.02							HIV+	N	0.01	0	0.04	0.06	0	0.01	0.01
					HIV+	Spike 1	0.01	0.01	0	0	0.02	0.02	0.01							HIV+	S1	0.01	0	0.01	0.12	0	0	0.01
					HIV+	Spike 2	0.02	0.01	0.01	0	0.05	0.03	0.02							HIV+	S2	0	0	0	0.03	0	0	0.01
					HIV+	Control	0	0	0	0	0	0	0							HIV+	Control	0	0	0	0.01	0	0.01	0.08
					HIV+	M	0	0	0	0	0.02	0	0.01							HIV+	M	0.01	0	0.01	0	0	0.01	0.03
					HIV+	N	0	0	0	0	0	0	0.01							HIV+	N	0	0	0.01	0.01	0	0	0.07
					HIV+	Spike 1	0.01	0	0.01	0	0.01	0	0.01							HIV+	S1	0	0	0.01	0.02	0	0.01	0.12
					HIV+	Spike 2	0.01	0	0.02	0	0.01	0	0.02							HIV+	S2	0	0	0.03	0.01	0	0	0.06
					HIV+	Control	0	0	0	0	0	0	0.01							HIV+	Control	0	0	0	0.02	0	0	0.08
					HIV+	M	0.01	0	0.01	0.03	0.09	0	0.08							HIV+	M	0	0	0.02	0	0.02	0	0.36
					HIV+	N	0.01	0	0.01	0	0.06	0.01	0.02							HIV+	N	0	0	0.01	0.01	0	0	0.03
					HIV+	Spike 1	0.02	0.01	0.01	0	0.05	0.01	0.03							HIV+	S1	0	0	0	0	0	0	0.09
					HIV+	Spike 2	0.01	0	0	0	0.04	0.01	0.04							HIV+	S2	0.02	0	0	0	0	0	0.21
					HIV+	Control	0	0	0	0	0	0	0.02
					HIV+	M	0	0	0	0	0	0	0
					HIV+	N	0	0	0	0	0	0	0
					HIV+	Spike 1	0	0	0	0	0	0	0.01
					HIV+	Spike 2	0	0	0	0	0	0	0

## Sheet: Figure 5
Fig.5: Phenotypic characterization of SARS-CoV-2-specific CD4 and CD8 T cells from convalescent HIV negative and HIV positive subjects.
Fig 5b					Fig 5d					Fig 5e				Fig 5f
		CD4					CD8				% SARS-CoV-2-specific in PD-1+ subsets	% SARS-CoV-2-specific in PD-1- subsets		Group	Days post symptoms onset	% of PD-1+ SARS-CoV-2-specific CD4 T cells
		HIV-	HIV+				HIV-	HIV+		HIV-	0.18	0.046		HIV-	113	31.1
Spike	CD4CM	27	17		Spike	CD8CM	8	2.47		HIV-	0.16	0.015		HIV-	101	61.8
	CD4naive	2	3			CD8naive	4	6.79		HIV-	0.056	0.013		HIV-	104	25.2
	CD4TEMRA	1	10			CD8TEMRA	40	44.4		HIV-	0.054	0.011		HIV-	141	36
	CD4EM	69	70			CD8EM	48	46.3		HIV-	0.079	0.028		HIV-	144	23.4
N	CD4CM	25.6	6.84		N	CD8CM	2.14	3.38		HIV-	0.48	0.048		HIV-	122	36.9
	CD4naive	2.87	1.2			CD8naive	4.29	0.97		HIV-	0.094	0.006		HIV-	167	28.8
	CD4TEMRA	4.05	10.4			CD8TEMRA	28.6	23.7		HIV-	0.11	0.02		HIV-	176	34.1
	CD4EM	67.5	81.5			CD8EM	65	72		HIV-	0.25	0.014		HIV-	107	31.2
M	CD4CM	15.2	7.15		M	CD8CM	6.85	0.23		HIV-	0.12	0.019		HIV-	200	14.3
	CD4naive	2.17	1.87			CD8naive	6.85	3.17		HIV-	0.084	0.027		HIV-	201	9.62
	CD4TEMRA	2.17	5.6			CD8TEMRA	31.5	38.1		HIV-	0.048	0.032		HIV-	203	13.2
	CD4EM	80.4	85.4			CD8EM	54.8	58.7		HIV+	0.13	0.033		HIV+	144	44
CMV-pp65	CD4CM	5.75	1.6		CMV-pp65	CD8CM	0.86	0.66		HIV+	0.31	0.014		HIV+	152	29.1
	CD4naive	0.3	0.42			CD8naive	0.11	0.25		HIV+	0.13	0.022		HIV+	112	60.9
	CD4TEMRA	0.91	1.44			CD8TEMRA	43.7	52.2		HIV+	0.4	0.051		HIV+	141	45.1
	CD4EM	93	96.5			CD8EM	55.3	46.9		HIV+	0.055	0.005		HIV+	148	28.6
HIV Gag	CD4CM	N/A	9.73		HIV Gag	CD8CM	N/A	0.32		HIV+	0.068	0.007		HIV+	131	41.1
	CD4naive	N/A	0.54			CD8naive	N/A	0.652		HIV+	0.55	0.081		HIV+	181	41.7
	CD4TEMRA	N/A	0.23			CD8TEMRA	N/A	26.77		HIV+	0.091	0.025		HIV+	148	42.1
	CD4EM	N/A	89.7			CD8EM	N/A	68.9		HIV+	0.16	0.031		HIV+	118	28.6
										HIV+	0.1	0.043		HIV+	179	37.9
										HIV+	0.29	0.042		HIV+	171	13.7

## Sheet: Figure 6
Fig.6: Immune profile relationships between convalescent HIV positive and negative individuals.
Fig 6b				Fig 6c	CD4 T cells					Fig 6c	CD8 T cells					Fig 6d			Fig 6e			Fig 5f	HIV-		Fig 5g	HIV-		Fig 5h	HIV+		Fig 5i	HIV+
Group	% of CD4 T cells	% of CD8 T cells		Group	% of CD4 CM	% of CD4 naïve	% of CD4 TEMRA	% of CD4 EM		Group	% of CD8 CM	% of CD8 naïve	% of CD8 TEMRA	% of CD8 EM		% of naive CD4 T cells (CCR7+CD45RA	CD4:CD8 ratio		Total SARS-CoV-2 T cells ΔSFU/10 6 PBMCs	% of naive CD4 T cells (CCR7+CD45RA		Age	% of naive CD4 T cells (CCR7+CD45RA		Age	% of naive CD8 T cells (CCR7+CD45RA		Age	% of naive CD4 T cells (CCR7+CD45RA		Age	% of naive CD8 T cells (CCR7+CD45RA
HIV-	48.5	17.9		HIV-	25.2	50.8	0.72	23.4		HIV-	1.61	28.8	20.9	48.7		67.3	2.54		260	67.3		43	50.8		43	28.8		30	67.3		30	43.5
HIV-	69.7	9.63		HIV-	17.7	61.2	2	19		HIV-	1.75	36.4	26.7	35.1		49.9	1.1		227.5	49.9		44	61.2		44	36.4		54	49.9		54	29.7
HIV-	60.9	14		HIV-	49	18.3	0.78	32		HIV-	6.33	22.2	40.1	31.4		4.66	0.17		45	4.66		38	18.3		38	22.2		54	4.66		54	0.79
HIV-	33.3	16.2		HIV-	23.3	56.9	0.78	19		HIV-	1.02	57.6	19.5	21.9		47.4	0.67		125	47.4		38	56.9		38	57.6		57	47.4		57	22
HIV-	34.5	13.1		HIV-	33.6	30.7	1.27	34.4		HIV-	3.86	23.5	17.6	55.1		26.9	0.84		75	26.9		58	30.7		58	23.5		63	26.9		63	9.95
HIV-	44.2	15.5		HIV-	21.9	46.3	1.87	29.9		HIV-	0.67	33.2	45.3	20.9		51	0.85		100	51		49	46.3		49	33.2		40	51		40	27.6
HIV-	48.7	30.9		HIV-	24.4	35.7	2.36	37.6		HIV-	0.95	42.8	34.7	21.6		35.6	0.75		0	35.6		27	35.7		27	42.8		50	35.6		50	15.1
HIV-	61.1	15.4		HIV-	35.1	26.2	3.69	35.1		HIV-	2	19.1	50.1	28.8		32.1	1.11		20	32.1		61	26.2		61	19.1		65	32.1		65	13.1
HIV-	48	14.6		HIV-	19	58.7	1.89	20.4		HIV-	1.15	32.9	34.7	31.2		36.2	0.52		237.5	36.2		55	58.7		55	32.9		72	36.2		72	9.82
HIV-	45.1	28.6		HIV-	22.7	61.6	3.14	12.5		HIV-	1.23	60.5	24.6	13.7		23.8	0.37		141.25	23.8		30	61.6		30	60.5		73	23.8		73	7.65
HIV-	50.8	7.58		HIV-	32.6	54.3	0.6	12.5		HIV-	6.73	34.6	26.5	32.1		34.2	0.72		75	34.2		55	54.3		55	34.6		40	34.2		40	15.8
HIV-	42.2	22.7		HIV-	21	51.5	1.43	26.1		HIV-	0.81	60.9	21.6	16.6		25.2	0.41		47.5	25.2		37	51.5		37	60.9		43	25.2		43	11.8
HIV-	53.1	18.1		HIV-	21.9	47.4	3.41	27.3		HIV-	0.75	22.5	57.9	18.9		44.7	1.16		75	34.7		65	47.4		65	22.5		52	44.7		52	27.8
HIV-	62.4	13.1		HIV-	42.9	41.1	0.57	15.5		HIV-	7.85	18.6	26.9	46.7		34.7	0.63		85	40.3		52	41.1		52	18.6		46	34.7		46	16.8
HIV-	34.6	13.5		HIV-	34.1	36.2	1.73	28		HIV-	1.42	38.8	25.5	34.3		40.3	0.58		60	45.3		44	36.2		44	38.8		48	40.3		48	24.8
HIV-	51.8	19.7		HIV-	22.3	66.3	0.63	10.7		HIV-	1.66	57.2	12.3	28.8		45.3	0.86		365	39.3		30	66.3		30	57.2		31	45.3		31	34.7
HIV-	42.2	28.4		HIV-	18	51.9	4.4	25.8		HIV-	1.11	24.4	50.7	23.8		39.3	1.35		287.5	60		32	51.9		32	24.4		38	39.3		38	4.87
HIV-	37.3	17.3		HIV-	25.2	50.5	3.53	20.7		HIV-	1.41	51.5	33.6	13.5		60	1.52		53.75	40.4		40	50.5		40	51.5		50	60		50	42.9
HIV-	56.9	12.6		HIV-	39.5	43.3	0.6	16.6		HIV-	4.63	25	39.4	30.9		40.4	1.31		275	44.7		46	43.3		46	25		56	40.4		56	15.6
HIV-	42.4	26.1		HIV-	31.6	43.3	4.81	20.3		HIV-	1.61	23.3	44.6	30.5								40	43.3		40	23.3
HIV-	39.5	24.3		HIV-	25.3	50	0.66	24.1		HIV-	1.37	60.5	15	23.1								30	50		30	60.5
HIV-	37.4	22.2		HIV-	17.1	61.2	2.62	19.1		HIV-	0.21	65.3	28.6	5.95								26	61.2		26	65.3
HIV-	49.4	13.9		HIV-	23	54.8	0.82	21.3		HIV-	0.95	46.8	39.4	12.8								35	54.8		35	46.8
HIV-	39.2	18		HIV-	28.2	47.8	1.6	22.4		HIV-	1.04	23.7	30.3	45								41	47.8		41	23.7
HIV-	52.6	19.8		HIV-	25.1	48.5	3.15	23.2		HIV-	1.16	42.1	37.3	19.4								42	48.5		42	42.1
HIV-	24.5	28.9		HIV-	23.7	35.1	13.9	27.3		HIV-	0.72	5.02	80.5	13.8								59	35.1		59	5.02
HIV+	45.2	16.4		HIV+	15.5	67.3	1.1	16.1		HIV+	1	43.5	28.9	26.6
HIV+	36	33.8		HIV+	22.6	49.9	0.76	26.7		HIV+	1.31	29.7	41.9	27.1
HIV+	7.81	51.8		HIV+	26.2	4.66	0.65	68.5		HIV+	0.25	0.79	34.9	64
HIV+	17	30.3		HIV+	29.7	47.4	2.85	20		HIV+	3.75	22	46.7	27.6
HIV+	33.9	25.2		HIV+	45.6	26.9	1.2	26.3		HIV+	4.19	9.95	33	52.8
HIV+	57.7	17.9		HIV+	29.1	51	5.18	14.7		HIV+	9.96	27.6	34.4	28.1
HIV+	35	38.6		HIV+	38.6	35.6	4.34	21.5		HIV+	1.8	15.1	68.5	14.6
HIV+	25.2	49.4		HIV+	23.4	32.1	6.3	38.2		HIV+	2.38	13.1	46.4	38.1
HIV+	27.7	33.8		HIV+	42.4	36.2	7.02	14.4		HIV+	4.37	9.82	70	15.8
HIV+	24.2	53.5		HIV+	41.5	23.8	7.41	27.2		HIV+	3.54	7.65	48.9	39.9
HIV+	32.4	38.8		HIV+	27.5	34.2	9.76	28.5		HIV+	1.11	15.8	68.2	14.9
HIV+	32.7	35		HIV+	44	25.2	1.91	28.9		HIV+	3.43	11.8	47.1	37.7
HIV+	37.2	28.2		HIV+	25	44.7	1.22	29.1		HIV+	1.04	27.8	44.9	26.3
HIV+	33.4	23.5		HIV+	31.1	34.7	3.4	30.8		HIV+	1.19	16.8	55.6	26.4
HIV+	19.1	14.2		HIV+	39.3	40.3	0.94	19.5		HIV+	2.38	24.8	38.1	34.8
HIV+	34.1	34.7		HIV+	27.4	45.3	3.81	23.4		HIV+	1.36	34.7	40.1	23.8
HIV+	30.6	40.7		HIV+	34.2	39.3	1.89	24.6		HIV+	2.92	4.87	52.5	39.8
HIV+	33.7	18.9		HIV+	22.7	60	2.15	15.2		HIV+	1.31	42.9	34.1	21.7
HIV+	45	17.8		HIV+	26.5	40.4	2.06	31		HIV+	1.91	15.6	33.8	48.6

## Sheet: Figure S1
Supplementary Fig.1: Antigen binding screen and associations between humoral responses and cohort parameters
Need Check
Fig S1a				Fig S1b				Fig S1c	HIV-				Fig S1c	HIV+					Fig S1d	HIV-				Fig S1d	HIV+					Fig S1e	HIV-			Fig S1e	HIV+			Fig S1f					Fig S1f					Fig S1g	*one HIV+ was classified under "other" group as gender (was not reported under M or F)
Group	Anti- S1 Absorbance [405 nm]	Anti- N Absorbance [405 nm]		Group	Anti- S1 Absorbance [405 nm]	Anti- N Absorbance [405 nm]		Group	Age	Female (S1 IgG titer μg/ml)	Male (S1 IgG titer μg/ml)		Group	Age	Female (S1 IgG titer μg/ml)	Male (S1 IgG titer μg/ml)	Other (S1 IgG titer μg/ml)		Group	Age	Female (ID50 neutralization titer)	Male (ID50 neutralization titer)		Group	Age	Female (ID50 neutralization titer)	Male (ID50 neutralization titer)	Other (ID50 neutralization titer)		Group	Days after symptoms onset (DPSO)	ID50 neutralization titer		Group	Days after symptoms onset (DPSO)	ID50 neutralization titer		HIV- White (S1 IgG titer μg/ml)	HIV- BAME (S1 IgG titer μg/ml)	HIV+ White (S1 IgG titer μg/ml)	HIV+ BAME (S1 IgG titer μg/ml)		HIV- White (ID50 neutralization titer)	HIV- BAME (ID50 neutralization titer)	HIV+ White (ID50 neutralization titer)	HIV+ BAME (ID50 neutralization titer)		HIV- Male(S1 IgG titer μg/ml)	HIV- Female(S1 IgG titer μg/ml)
pre-2020 samples	0.11	0.37		2020 samples	0.7676	3.3932		HIV-	43	3.4			HIV+	54		2.65			HIV-	43	268			HIV+	54		453.1			Non-hospitalized	113	268		Non-hospitalized	151	50		3.4	3.63	0.42	2.65		268	1504	50	453.1		4.18	3.4
pre-2020 samples	0.13	0.29		2020 samples	2.1837	3.03855		HIV-	44		4.18		HIV+	57		0.42			HIV-	44		50		HIV+	57		50			Non-hospitalized	101	209.2		Non-hospitalized	120	701.3		4.18	49.63	0.76	31		50	5546	40	859.6		3.04	3.63
pre-2020 samples	0.16	0.27		2020 samples	3.3001	3.28195		HIV-	38		3.04		HIV+	63		0.76			HIV-	38		209.2		HIV+	63		40			Non-hospitalized	125	1504		Non-hospitalized	112	50		3.04	1.37	10.21	3.31		209.2	50	701.3	607.9		1.21	2.1
pre-2020 samples	0.09	0.31		2020 samples	1.7815	2.39615		HIV-	38	3.63			HIV+	63		31			HIV-	38	1504			HIV+	63		859.6			Non-hospitalized	162	541.9		Non-hospitalized	158	1957		1.21	0.46	4.41	17.63		541.9	50	50	176.5		0.64	6.74
pre-2020 samples	0.13	1.08		2020 samples	2.1532	1.5106		HIV-	58		1.21		HIV+	59	10.21				HIV-	58		541.9		HIV+	59	701.3				Non-hospitalized	136	50		Non-hospitalized	148	418.4		0.64	14.25	0.26	2.72		50	1582	1957	394.6		1.37	49.63
pre-2020 samples	0.15	0.31		2020 samples	1.2788	1.4719		HIV-	45		0.64		HIV+	40		4.41			HIV-	45		50		HIV+	40		50			Non-hospitalized	104	193.3		Non-hospitalized	189	50		2.1	1.48	6.78	7.83		193.3	952.6	1606	264.7		6.03	1.33
pre-2020 samples	0.11	0.22		2020 samples	2.8987	1.1748		HIV-	49	2.1			HIV+	50		0.26			HIV-	49	193.3			HIV+	50		1957			Non-hospitalized	141	429.2		Non-hospitalized	112	176.5		6.74	2.08	1.8	0.65		429.2	413.8	418.4	50		1.48	0.85
pre-2020 samples	0.44	0.49		2020 samples	1.7727	1.76555		HIV-	27	6.74			HIV+	65		3.31			HIV-	27	429.2			HIV+	65		607.9			Non-hospitalized	144	5546		Non-hospitalized	144	956.4		1.33	8.94	1.76	16.22		863.3	366.3	50	479.7		2.08	0.46
pre-2020 samples	0.11	0.39		2020 samples	1.9295	3.5378		HIV-	61	49.63			HIV+	72		6.78			HIV-	61	5546			HIV+	72		1606			Non-hospitalized	122	863.3		Non-hospitalized	152	4878		0.85	0.59	8.14	0.84		50	179.1	956.4	254.3		8.94	1.91
pre-2020 samples	0.1	0.21		2020 samples	2.7328	1.9554		HIV-	55	1.33			HIV+	73		1.8			HIV-	55	863.3			HIV+	73		418.4			Non-hospitalized	148	50		Non-hospitalized	148	394.6		1.91	1	3.43	22.07		473	50	4878	2803		11.44	14.25
pre-2020 samples	0.09	0.22		2020 samples	2.325	1.31275		HIV-	30	1.37			HIV+	40		1.76			HIV-	30	50			HIV+	40		50			Non-hospitalized	103	50		Non-hospitalized	118	50		6.03	8.65	9.3	3.18		50	1049	50	321.2		1	0.59
pre-2020 samples	0.13	0.97		2020 samples	0.35	3.1724		HIV-	32	0.85			HIV+	42		17.63			HIV-	32	50			HIV+	42		176.5			Non-hospitalized	113	50		Non-hospitalized	184	40		11.44	6.02	0.7	0.76		1163	50	50	1179		8.65	0.86
pre-2020 samples	0.16	0.38		2020 samples	1.6484	2.8426		HIV-	40	0.46			HIV+	30	8.14				HIV-	40	50			HIV+	30	956.4				Non-hospitalized	113	473		Non-hospitalized	46	40		0.86		0.98			178.3		40			5.17	1.22
pre-2020 samples	0.12	0.17		2020 samples	0.9311	1.9524		HIV-	46	1.91			HIV+	54		3.43			HIV-	46	473			HIV+	54		4878			Non-hospitalized	107	50		Non-hospitalized	131	2257		1.22		3.8			2604		50			6.02	0.44
pre-2020 samples	0.14	0.24		2020 samples	2.7822	2.1299		HIV-	40		6.03		HIV+	44		2.72			HIV-	40		50		HIV+	44		394.6			Non-hospitalized	148	952.6		Non-hospitalized	171	254.3		0.44		0.81			50		40				0.65
pre-2020 samples	0.16	0.46		2020 samples	2.536	2.7811		HIV-	30	14.25			HIV+	56		9.3			HIV-	30	1582			HIV+	56		50			Non-hospitalized	167	413.8		Non-hospitalized	181	897.8		0.65		2.18			2258		2257
				2020 samples	2.6683	3.6901		HIV-	26		1.48		HIV+	43			0.7		HIV-	26		952.6		HIV+	43			50		Non-hospitalized	173	179.1		Non-hospitalized	200	40		5.17		1.99			359		897.8
				2020 samples	1.6124	3.59		HIV-	55		2.08		HIV+	46		0.98			HIV-	55		413.8		HIV+	46		40			Non-hospitalized	200	50		Non-hospitalized	181	2803				0.82					40
				2020 samples	2.3122	2.8374		HIV-	37		8.94		HIV+	48	7.83				HIV-	37		366.3		HIV+	48	264.7				Non-hospitalized	198	1049		Non-hospitalized	228	321.2
				2020 samples	1.7846	3.7566		HIV-	65	0.59			HIV+	49		3.8			HIV-	65	179.1			HIV+	49		50			Non-hospitalized	220	50		Non-hospitalized	228	1179
				2020 samples	0.7149	3.08845		HIV-	52		11.44		HIV+	31		0.65			HIV-	52		1163		HIV+	31		50			Non-hospitalized	209	2258		Hospitalized	134	453.1
				2020 samples	1.2454	2.6231		HIV-	35	0.86			HIV+	52		0.81			HIV-	35	178.3			HIV+	52		40			Non-hospitalized	203	359		Hospitalized	195	50
				2020 samples	0.9501	2.7486		HIV-	41	1			HIV+	45	16.22				HIV-	41	50			HIV+	45	479.7				Hospitalized	141	1582		Hospitalized	223	50
				2020 samples	1.8736	0.6275		HIV-	42	1.22			HIV+	55		2.18			HIV-	42	2604			HIV+	55		2257			Hospitalized	176	1163		Hospitalized	232	479.7
				2020 samples	0.884	0.3759		HIV-	38		8.65		HIV+	55		0.84			HIV-	38		1049		HIV+	55		254.3			Hospitalized	200	178.3		Hospitalized	141	1606
				2020 samples	2.5893	1.9555		HIV-	44	0.44			HIV+	57		1.99			HIV-	44	50			HIV+	57		897.8			Hospitalized	201	604		Hospitalized	120	40
				2020 samples	2.9406	3.3877		HIV-	30	0.65			HIV+	38		0.82			HIV-	30	2258			HIV+	38		40							Hospitalized	132	859.6
				2020 samples	1.13	1.21325		HIV-	59		5.17		HIV+	50	22.07				HIV-	59		359		HIV+	50	2803
				2020 samples	1.4764	1.5703		HIV-	57		6.02		HIV+	44	3.18				HIV-	57		50		HIV+	44	321.2
				2020 samples	2.3107	1.8957							HIV+	59		0.76								HIV+	59		1179
				2020 samples	2.5339	3.0227
				2020 samples	0.1227	1.01485
				2020 samples	0.1046	1.7393
				2020 samples	0.1482	0.227
				2020 samples	0.1315	1.7712
				2020 samples	3.5441	3.2631
				2020 samples	1.3298	3.24065
				2020 samples	2.6602	0.8406
				2020 samples	3.1724	2.8533
				2020 samples	1.8124	2.2142
				2020 samples	2.9819	3.439
				2020 samples	0.5788	1.3736
				2020 samples	2.6564	2.86215
				2020 samples	1.5533	3.70355
				2020 samples	3.1578	1.9855
				2020 samples	1.8345	2.42135
				2020 samples	3.4283	2.2966
				2020 samples	2.8155	2.39685
				2020 samples	3.0995	3.4865
				2020 samples	2.7655	3.53635
				2020 samples	2.9334	2.9818
				2020 samples	1.3991	1.03525
				2020 samples	0.1093	0.33465
				2020 samples	2.197	2.80445
				2020 samples	2.8894	2.8121
				2020 samples	0.8641	2.2982
				2020 samples	1.6185	3.3162
				2020 samples	1.943	1.2743
				2020 samples	3.3242	2.2057
				2020 samples	1.0026	3.59475
				2020 samples	0.1518	0.4497
				2020 samples	0.1258	0.4711
				2020 samples	0.1395	0.16665
				2020 samples	0.1161	0.361
				2020 samples	0.3535	1.31465
				2020 samples	0.1205	1.05725
				2020 samples	0.0884	0.2666
				2020 samples	0.1205	0.23275
				2020 samples	1.923	3.6963
				2020 samples	2.2275	3.3995
				2020 samples	0.9254	3.31185
				2020 samples	3.4707	3.4597
				2020 samples	0.1291	0.2736
				2020 samples	0.5029	0.4433
				2020 samples	0.1159	0.59475
				2020 samples	0.0904	0.2532
				2020 samples	0.7147	1.1818
				2020 samples	0.1064	0.20145
				2020 samples	0.132	0.67325
				2020 samples	0.1285	1.6004
				2020 samples	0.1058	0.14875
				2020 samples	1.8409	0.95025
[truncated: 10 more columns]

## Sheet: Figure S2
Supplementary Fig.2: Magnitude of T cell responses and associations with HIV parameters, age, gender and ethnicity
	Fig S2a					Fig S2b									Fig S2c						Fig S2d					Fig S2e					Fig S2f					Fig S2g					Fig S2h					Fig S2i
	%	HIV- COVID+	HIV+COVID+			Group	IFNg ELISpot responses against SARS-CoV-2 ORF3	IFNg ELISpot responses against SARS-CoV-2 ORF6	IFNg ELISpot responses against SARS-CoV-2 ORF7	IFNg ELISpot responses against SARS-CoV-2 ORF8	IFNg ELISpot responses against SARS-CoV-2 Env				Prepandemic	HIVneg COVID	HIV pos COVID	COVID suspected			Group	N-specific IFNg ELISpot responses against SARS-CoV-2	CD4:CD8 ratio	Severity		Group	M-specific IFNg ELISpot responses against SARS-CoV-2	CD4:CD8 ratio	Severity		Group	S-specific IFNg ELISpot responses against SARS-CoV-2	Age	Severity		Group	S-specific IFNg ELISpot responses against SARS-CoV-2	Age	Severity		Group	TOTAL IFNg ELISpot responses against SARS-CoV-2	DPSO	Severity		Group	TOTAL IFNg ELISpot responses against SARS-CoV-2	DPSO	Severity
	COVID S	73.3333	76.6667			HIV+	0	0	0	0	0				0	590	17.5	0			HIV+	0	0.17	Hospitalised		HIV+	7.5	0.17	Hospitalised		HIV-	95	43	Non-hospitalized		HIV+	10	54	Hospitalised		HIV-	590	113	Non-hospitalized		HIV+	17.5	134	Hospitalised
	COVID M	73.3333	83.3333			HIV+	0	0	7.5	45	0				37.5	17.5	125	0			HIV+	45	0.67	Non-hospitalized		HIV+	10	0.67	Non-hospitalized		HIV-	0	44	Hospitalised		HIV+	17.5	57	Non-hospitalized		HIV-	17.5		Hospitalised		HIV+	125	151	Non-hospitalized
	COVID N	80	73.3333			HIV+	7.5	0	0	17.5	0				0	160	55	0			HIV+	17.5	0.84	Hospitalised		HIV+	0	0.84	Hospitalised		HIV-	52.5	38	Non-hospitalized		HIV+	12.5	63	Hospitalised		HIV-	160	101	Non-hospitalized		HIV+	55	120	Hospitalised
	ORF3a	33.3333	36.6667			HIV+	46.25	0	0	0	6.25				0	0	443.75	0			HIV+	96.25	0.83	Hospitalised		HIV+	166.25	0.83	Hospitalised		HIV-	0	38	Non-hospitalized		HIV+	128.75	63	Hospitalised		HIV-	0	125	Non-hospitalized		HIV+	443.75	132	Hospitalised
	ORF6 pool	16.6667	33.3333			HIV+	0	7.5	8.5	0	0				0	145	58	0			HIV+	8	1.01	Non-hospitalized		HIV+	22.5	1.01	Non-hospitalized		HIV-	0	58	Non-hospitalized		HIV+	11.5	59	Non-hospitalized		HIV-	145	162	Non-hospitalized		HIV+	58	120	Non-hospitalized
	ORF7 pool	13.3333	20			HIV+	0	0	0	0	8.75				15	203.75	100	7.5			HIV+	23.75	0.85	Non-hospitalized		HIV+	46.25	0.85	Non-hospitalized		HIV-	26.25	45	Non-hospitalized		HIV+	21.25	40	Non-hospitalized		HIV-	203.75	136	Non-hospitalized		HIV+	100	112	Non-hospitalized
	ORF8 pool	23.3333	33.3333			HIV+	0	0	0	0	0				0	155	0	8.75			HIV+	0	0.75	Non-hospitalized		HIV+	0	0.75	Non-hospitalized		HIV-	37.5	49	Non-hospitalized		HIV+	0	50	Non-hospitalized		HIV-	155	104	Non-hospitalized		HIV+	0	158	Non-hospitalized
	CoV ENV	6.66667	20			HIV+	0	0	0	0	0				75	135	20	15			HIV+	10	1.11	Hospitalised		HIV+	10	1.11	Hospitalised		HIV-	0	27	Non-hospitalized		HIV+	0	65	Hospitalised		HIV-	135	141	Non-hospitalized		HIV+	20		Hospitalised
						HIV+	7.5	0	0	7.5	0				10	82.5	237.5	17.5			HIV+	92.5	0.52	Hospitalised		HIV+	42.5	0.52	Hospitalised		HIV-	27.5	61	Non-hospitalized		HIV+	87.5	72	Hospitalised		HIV-	82.5	144	Non-hospitalized		HIV+	237.5	141	Hospitalised
	FEC	80	86.6667			HIV+	0	0	0	11.25	8.75				25	202.5	141.25	20			HIV+	16.25	0.37	Non-hospitalized		HIV+	23.75	0.37	Non-hospitalized		HIV-	82.5	55	Non-hospitalized		HIV+	81.25	73	Non-hospitalized		HIV-	202.5	122	Non-hospitalized		HIV+	141.25	148	Non-hospitalized
	CMV	53.3333	100			HIV+	0	0	0	0	0					7.5	27	25			HIV+	8	0.72	Non-hospitalized		HIV+	7.5	0.72	Non-hospitalized		HIV-	0	30	Non-hospitalized		HIV+	11.5	40	Non-hospitalized		HIV-	7.5	148	Non-hospitalized		HIV+	27	189	Non-hospitalized
	PHA	100	96.6667			HIV+	0	0	0	0	0					22.5	8	25			HIV+	0	0.79	Non-hospitalized		HIV+	0	0.79	Non-hospitalized		HIV-	15	50	Non-hospitalized		HIV+	8	42	Non-hospitalized		HIV-	22.5	144	Non-hospitalized		HIV+	8	112	Non-hospitalized
						HIV+	0	13.75	8.75	16.25	13.75					77.5	253.75	30			HIV+	121.25	2.54	Non-hospitalized		HIV+	43.75	2.54	Non-hospitalized		HIV-	0	32	Non-hospitalized		HIV+	36.25	30	Non-hospitalized		HIV-	77.5	103	Non-hospitalized		HIV+	253.75	144	Non-hospitalized
						HIV+	21.25	0	11.25	0	0					52.5	218.75	33.75			HIV+	26.25	1.26	Non-hospitalized		HIV+	98.75	1.26	Non-hospitalized		HIV-	0	40	Non-hospitalized		HIV+	61.25	54	Non-hospitalized		HIV-	52.5	113	Non-hospitalized		HIV+	218.75	152	Non-hospitalized
						HIV+	37.5	0	72.5	65	0					157.5	542.5	35			HIV+	202.5	1.38	Non-hospitalized		HIV+	72.5	1.38	Non-hospitalized		HIV-	62.5	46	Non-hospitalized		HIV+	92.5	44	Non-hospitalized		HIV-	157.5	113	Non-hospitalized		HIV+	542.5	148	Non-hospitalized
						HIV+	0	0	0	0	0					232.5	53.75	52.5			HIV+	6.25	1.31	Non-hospitalized		HIV+	28.75	1.31	Non-hospitalized		HIV-	58.75	40	Non-hospitalized		HIV+	18.75	56	Non-hospitalized		HIV-	232.5	107	Non-hospitalized		HIV+	53.75	118	Non-hospitalized
						HIV+	12.5	10	0	0	7.5					175	47.5	63.75			HIV+	7.5	0.41	Asymptomatic		HIV+	0	0.41	Asymptomatic		HIV-	47.5	30	Hospitalised		HIV+	10	43	Asymptomatic		HIV-	175	141	Hospitalised		HIV+	47.5		Asymptomatic
						HIV+	0	7.5	0	0	0					21.25	275	6.25			HIV+	85	1.16	Non-hospitalized		HIV+	80	1.16	Non-hospitalized		HIV-	21.25	26	Non-hospitalized		HIV+	102.5	52	Non-hospitalized		HIV-	21.25	148	Non-hospitalized		HIV+	275	179	Non-hospitalized
						HIV+	10	15	0	0	10					130	55	13.75			HIV+	0	0.63	Non-hospitalized		HIV+	20	0.63	Non-hospitalized		HIV-	38.75	55	Non-hospitalized		HIV+	0	46	Non-hospitalized		HIV-	130	167	Non-hospitalized		HIV+	55	184	Non-hospitalized
						HIV+	0	0	0	0	0					178.75	76.25	18.75			HIV+	23.75	0.58	Asymptomatic		HIV+	26.25	0.58	Asymptomatic		HIV-	63.75	37	Asymptomatic		HIV+	26.25	48	Asymptomatic		HIV-	178.75		Asymptomatic		HIV+	76.25		Asymptomatic
						HIV+	0	0	0	0	0					51.25	12.5				HIV+	0	0.61	Hospitalised		HIV+	12.5	0.61	Hospitalised		HIV-	6.25	65	Non-hospitalized		HIV+	0	49	Hospitalised		HIV-	51.25	173	Non-hospitalized		HIV+	12.5	195	Hospitalised
						HIV+	10	10	0	0	0					400	60				HIV+	0	0.86	Hospitalised		HIV+	40	0.86	Hospitalised		HIV-	132.5	52	Hospitalised		HIV+	0	31	Hospitalised		HIV-	400	176	Hospitalised		HIV+	60	223	Hospitalised
						HIV+	0	0	0	0	0					20	0				HIV+	0	1.1	Non-hospitalized		HIV+	0	1.1	Non-hospitalized		HIV-	0	35	Hospitalised		HIV+	0	52	Non-hospitalized		HIV-	20	200	Hospitalised		HIV+	0	46	Non-hospitalized
						HIV+	0	0	0	0	0					60	47.5				HIV+	12.5	1.07	Hospitalised		HIV+	17.5	1.07	Hospitalised		HIV-	36.25	41	Non-hospitalized		HIV+	17.5	45	Hospitalised		HIV-	60	200	Non-hospitalized		HIV+	47.5	232	Hospitalised
						HIV+	27.5	35	0	15	0					25	367.5				HIV+	52.5	1.66	Non-hospitalized		HIV+	90	1.66	Non-hospitalized		HIV-	15	31	Asymptomatic		HIV+	147.5	55	Non-hospitalized		HIV-	25		Asymptomatic		HIV+	367.5	131	Non-hospitalized
						HIV+	0	5.5	0	0	0					440	132				HIV+	22	1.07	Non-hospitalized		HIV+	31	1.07	Non-hospitalized		HIV-	97.5	42	Hospitalised		HIV+	73.5	55	Non-hospitalized		HIV-	440	201	Hospitalised		HIV+	132	171	Non-hospitalized
						HIV+	50	0	0	15	0					27.5	155				HIV+	57.5	0.81	Non-hospitalized		HIV+	12.5	0.81	Non-hospitalized		HIV-	7.5	44	Non-hospitalized		HIV+	20	57	Non-hospitalized		HIV-	27.5	220	Non-hospitalized		HIV+	155	181	Non-hospitalized
						HIV+	0	20	0	10	0					77.5	325				HIV+	95	1.35	Non-hospitalized		HIV+	100	1.35	Non-hospitalized		HIV-	70	30	Non-hospitalized		HIV+	100	38	Non-hospitalized		HIV-	77.5	209	Non-hospitalized		HIV+	325	200	Non-hospitalized
						HIV+	7.5	10	7.5	17.5	0					310	272.5				HIV+	85	1.52	Non-hospitalized		HIV+	70	1.52	Non-hospitalized		HIV-	87.5	59	Non-hospitalized		HIV+	75	50	Non-hospitalized		HIV-	310	203	Non-hospitalized		HIV+	272.5	181	Non-hospitalized
						HIV+	0	0	0	0	0					150	7.5				HIV+	0	0.9	Non-hospitalized		HIV+	7.5	0.9	Non-hospitalized		HIV-	50	57	Asymptomatic		HIV+	0	59	Non-hospitalized		HIV-	150		Asymptomatic		HIV+	7.5	228	Non-hospitalized
						HIV-	60	20	20	0	20
						HIV-	0	17.5	0	0	0
						HIV-	0	0	0	0	0
						HIV-	0	0	0	0	0
						HIV-	20	0	0	0	0
						HIV-	0	6.25	0	6.25	0
						HIV-	0	0	0	22.5	0
						HIV-	0	0	0	0	0
						HIV-	0	0	0	0	0
						HIV-	0	0	0	0	0
						HIV-	0	0	0	0	0
						HIV-	0	0	0	0	0
						HIV-	7.5	0	0	0	0
						HIV-	0	0	0	0	0
						HIV-	0	0	0	17.5	0
						HIV-	13.75	0	0	0	0
						HIV-	0	0	0	0	0
						HIV-	0	0	0	0	0
						HIV-	0	0	0	13.75	0
						HIV-	46.25	0	0	8.75	0
						HIV-	0	0	0	0	0
						HIV-	7.5	0	0	0	0
						HIV-	0	0	0	0	0
						HIV-	0	0	0	0	0
						HIV-	10	0	0	0	0
						HIV-	7.5	27.5	32.5	7.5	7.5
						HIV-	0	0	12.5	0	0
						HIV-	7.5	0	0	0	0
						HIV-	7.5	22.5	0	37.5	0
						HIV-	0	0	7.5	0	0

## Sheet: Figure S3
Supplementary Fig.3: Interrelations between T cell and antibody responses in HIV positive and negative male donors
	Fig S3a				Fig S3b				Fig S3c				Fig S3d				Fig S3e	* One individual with undetectable ID50			Fig S3f	* One individual with undetectable ID50			Fig S3g	* One individual with undetectable ID50			Fig S3h	* One individual with undetectable ID50
	Group	Total SARS-CoV-2 specific T cell responses Δ SFU/106 PBMCs	S1 IgG titer μg/ml		Group	Total SARS-CoV-2 specific T cell responses Δ SFU/106 PBMCs	S1 IgG titer μg/ml		Group	Total SARS-CoV-2 specific T cell responses Δ SFU/106 PBMCs	N IgG titer μg/ml		Group	Total SARS-CoV-2 specific T cell responses Δ SFU/106 PBMCs	N IgG titer μg/ml		Group	Spike-specific Δ SFU/106 PBMCs	ID50 neutralization titer		Group	Spike-specific Δ SFU/106 PBMCs	ID50 neutralization titer		Group	Total SARS-CoV-2 specific T cell responses Δ SFU/106 PBMCs	ID50 neutralization titer		Group	Total SARS-CoV-2 specific T cell responses Δ SFU/106 PBMCs	ID50 neutralization titer
	HIV- male	7.5	1.37		HIV+ male	0	0.81		HIV- male	7.5	0.422		HIV+ male	0	0.552		HIV- male	0	50		HIV+ male	17.5	50		HIV- male	17.5	50		HIV+ male	125	50
	HIV- male	17.5	4.18		HIV+ male	0	0.26		HIV- male	17.5	1.723		HIV+ male	0	0.943		HIV- male	52.5	209.2		HIV+ male	21.25	50		HIV- male	160	209.2		HIV+ male	100	50
	HIV- male	21.25	1.48		HIV+ male	7.5	0.76		HIV- male	21.25	8.945		HIV+ male	7.5	1.919		HIV- male	0	541.9		HIV+ male	0	1957		HIV- male	145	541.9		HIV+ male	0	1957
	HIV- male	22.5	0.2984		HIV+ male	8	17.63		HIV- male	22.5	4.591		HIV+ male	8	0.964		HIV- male	26.25	50		HIV+ male	81.25	418.4		HIV- male	203.75	50		HIV+ male	141.25	418.4
	HIV- male	60	1		HIV+ male	12.5	3.8		HIV- male	60	0.613		HIV+ male	12.5	1.047		HIV- male	0	50		HIV+ male	11.5	50		HIV- male	7.5	50		HIV+ male	27	50
	HIV- male	130	2.08		HIV+ male	17.5	2.65		HIV- male	130	4.752		HIV+ male	17.5	6.446		HIV- male	58.75	50		HIV+ male	8	176.5		HIV- male	232.5	50		HIV+ male	8	176.5
	HIV- male	145	1.21		HIV+ male	20	3.31		HIV- male	145	6.242		HIV+ male	20	1.531		HIV- male	21.25	952.6		HIV+ male	61.25	40		HIV- male	21.25	952.6		HIV+ male	218.75	40
	HIV- male	150	6.02		HIV+ male	27	1.76		HIV- male	150	11.349		HIV+ male	27	15.522		HIV- male	38.75	413.8		HIV+ male	92.5	394.6		HIV- male	130	413.8		HIV+ male	542.5	394.6
	HIV- male	160	3.04		HIV+ male	53.75	9.3		HIV- male	160	2.176		HIV+ male	53.75	5.226		HIV- male	132.5	1163		HIV+ male	18.75	50		HIV- male	51.25	1163		HIV+ male	53.75	50
	HIV- male	178.75	8.94		HIV+ male	55	0.76		HIV- male	178.75	11.511		HIV+ male	55	0.343		HIV- male	36.25	50		HIV+ male	0	40		HIV- male	20	50		HIV+ male	55	40
	HIV- male	203.75	0.64		HIV+ male	55	0.98		HIV- male	203.75	0.496		HIV+ male	55	0.294		HIV- male	87.5	359		HIV+ male	0	50		HIV- male	27.5	359		HIV+ male	0	4878
	HIV- male	232.5	6.03		HIV+ male	60	0.65		HIV- male	232.5	2.293		HIV+ male	60	2.362		HIV- male	50	50		HIV+ male	0	4878		HIV- male	77.5	50		HIV+ male	367.5	2257
	HIV- male	310	5.17		HIV+ male	100	4.41		HIV- male	310	4.884		HIV+ male	100	7.558		HIV- male	63.75	366.3		HIV+ male	147.5	2257		HIV- male	310	366.3		HIV+ male	132	254.3
	HIV- male	400	11.44		HIV+ male	125	0.42		HIV- male	400	7.136		HIV+ male	125	3.164						HIV+ male	73.5	254.3						HIV+ male	155	897.8
					HIV+ male	132	0.84						HIV+ male	132	10.384						HIV+ male	20	897.8						HIV+ male	325	40
					HIV+ male	141.25	1.8						HIV+ male	141.25	1.431						HIV+ male	100	40						HIV+ male	7.5	1179
					HIV+ male	155	1.99						HIV+ male	155	39.587						HIV+ male	0	1179						HIV+ male	17.5	453.1
					HIV+ male	218.75	3.43						HIV+ male	218.75	45.25						HIV+ male	12.5	40						HIV+ male	12.5	50
					HIV+ male	237.5	6.78						HIV+ male	237.5	72.014						HIV+ male	128.75	859.6						HIV+ male	60	50
					HIV+ male	275	0.2984						HIV+ male	275	0.3623						HIV+ male	10	453.1						HIV+ male	20	607.9
					HIV+ male	325	0.82						HIV+ male	325	3.359						HIV+ male	0	607.9						HIV+ male	237.5	1606
					HIV+ male	367.5	2.18						HIV+ male	367.5	3.218						HIV+ male	87.5	1606						HIV+ male	55	40
					HIV+ male	443.75	31						HIV+ male	443.75	4.801						HIV+ male	0	50						HIV+ male	443.75	859.6
					HIV+ male	542.5	2.72						HIV+ male	542.5	49.336

## Sheet: Figure S4
Supplementary Fig.4: Cytokine profile of SARS-CoV-2-, CMV- and Gag- specific T cells
Fig S4a							Fig S4b							Fig S4c							Fig S4e					Fig S4f							Fig S4g							Fig S4h							Fig S4j
		CD4 T cells							CD4 T cells							CD4 T cells						CD4 T cells						CD8 T cells							CD8 T cells							CD8 T cells						CD8 T cells
Group	Antigen	IFNγ+	TNFα+	IL-2+	Overall		Group	Antigen	IFNγ+	TNFα+	IL-2+	Overall		Group	Antigen	IFNγ+	TNFα+	IL-2+	Overall			SARS-CoV-2	CMV-pp65	HIV-Gag		Group	Antigen	IFNγ+	TNFα+	IL-2+	Overall		Group	Antigen	IFNγ+	TNFα+	IL-2+	Overall		Group	Antigen	IFNγ+	TNFα+	IL-2+	Overall			SARS-CoV-2	CMV-pp65
HIV-	Spike	0.062	0.131	0.106	0.299		HIV-	non-spike	0.135	0.193	0.163	0.491		HIV-	Total SARS-CoV-2-specific T cell responses	0.198	0.324	0.269	0.791		HIV-	0.79	0.21	N/A		HIV-	Spike	0	0.03	0.01	0.04		HIV-	non-spike	0.03	0.03	0.03	0.09		HIV-	Total SARS-CoV-2-specific T cell responses	0.03	0.06	0.04	0.13		HIV-	0.047	0.5
HIV-	Spike	0.065	0.066	0.085	0.216		HIV-	non-spike	0.039	0.069	0.103	0.211		HIV-	Total SARS-CoV-2-specific T cell responses	0.105	0.135	0.188	0.428		HIV-	0.428	0.051	N/A		HIV-	Spike	0	0.04	0.03	0.07		HIV-	non-spike	0.04	0	0.04	0.08		HIV-	Total SARS-CoV-2-specific T cell responses	0.04	0.04	0.07	0.15		HIV-	0.059	0.415
HIV-	Spike	0.033	0.016	0.01	0.059		HIV-	non-spike	0.006	0.008	0	0.014		HIV-	Total SARS-CoV-2-specific T cell responses	0.039	0.024	0.01	0.073		HIV-	0.138	0.233	N/A		HIV-	Spike	0.01	0	0.01	0.02		HIV-	non-spike	0.03	0.02	0.03	0.08		HIV-	Total SARS-CoV-2-specific T cell responses	0.04	0.02	0.04	0.1		HIV-	0.033	0.378
HIV-	Spike	0.025	0.017	0.038	0.08		HIV-	non-spike	0.019	0.019	0.021	0.059		HIV-	Total SARS-CoV-2-specific T cell responses	0.044	0.036	0.059	0.139		HIV-	0.552	0.118	N/A		HIV-	Spike	0.01	0	0	0.01		HIV-	non-spike	0.04	0	0.01	0.05		HIV-	Total SARS-CoV-2-specific T cell responses	0.05	0	0.01	0.06		HIV-	0.335	3.19
HIV-	Spike	0.062	0.119	0.104	0.285		HIV-	non-spike	0.052	0.111	0.103	0.266		HIV-	Total SARS-CoV-2-specific T cell responses	0.114	0.23	0.208	0.552		HIV-	1.453	0.209	N/A		HIV-	Spike	0.02	0	0	0.02		HIV-	non-spike	0.14	0.07	0.1	0.31		HIV-	Total SARS-CoV-2-specific T cell responses	0.16	0.07	0.1	0.33		HIV-	0.029	0.004
HIV-	Spike	0.104	0.262	0.201	0.567		HIV-	non-spike	0.174	0.382	0.33	0.886		HIV-	Total SARS-CoV-2-specific T cell responses	0.278	0.644	0.531	1.453		HIV-	0.343	0.094	N/A		HIV-	Spike	0.02	0.03	0.02	0.07		HIV-	non-spike	0.03	0.02	0.03	0.08		HIV-	Total SARS-CoV-2-specific T cell responses	0.05	0.05	0.05	0.15		HIV-	0.055	0.338
HIV-	Spike	0.014	0.04	0.02	0.074		HIV-	non-spike	0.007	0.016	0.009	0.032		HIV-	Total SARS-CoV-2-specific T cell responses	0.022	0.056	0.029	0.107		HIV-	0.245	0.196	N/A		HIV-	Spike	0.03	0.02	0.02	0.07		HIV-	non-spike	0.01	0	0.03	0.04		HIV-	Total SARS-CoV-2-specific T cell responses	0.04	0.02	0.05	0.11		HIV-	0.026	1.034
HIV-	Spike	0.042	0.098	0.075	0.215		HIV-	non-spike	0.038	0.04	0.049	0.127		HIV-	Total SARS-CoV-2-specific T cell responses	0.08	0.138	0.124	0.342			CD4 T cells				HIV-	Spike	0.01	0	0.01	0.02		HIV-	non-spike	0.02	0	0.02	0.04		HIV-	Total SARS-CoV-2-specific T cell responses	0.03	0	0.03	0.06			CD8 T cells
HIV-	Spike	0.044	0.242	0.203	0.489		HIV-	non-spike	0.015	0.116	0.124	0.255		HIV-	Total SARS-CoV-2-specific T cell responses	0.059	0.358	0.327	0.744			SARS-CoV-2	CMV-pp65	HIV-Gag		HIV-	Spike	0.03	0.03	0.02	0.08		HIV-	non-spike	0.19	0.11	0.06	0.36		HIV-	Total SARS-CoV-2-specific T cell responses	0.22	0.14	0.08	0.44			SARS-CoV-2	CMV-pp65
HIV-	Spike	0.035	0.063	0.057	0.156		HIV-	non-spike	0.041	0.064	0.082	0.188		HIV-	Total SARS-CoV-2-specific T cell responses	0.077	0.128	0.139	0.344		HIV+	0.606	0.31	0.101		HIV-	Spike	0.05	0.03	0.02	0.1		HIV-	non-spike	0.02	0.01	0.01	0.04		HIV-	Total SARS-CoV-2-specific T cell responses	0.07	0.04	0.03	0.14		HIV+	0.021	0.18
HIV-	Spike	0.008	0.073	0.02	0.102		HIV-	non-spike	0.053	0.239	0.118	0.411		HIV-	Total SARS-CoV-2-specific T cell responses	0.061	0.313	0.139	0.513		HIV+	0.347	0.03	0.08		HIV-	Spike	0	0.01	0	0.01		HIV-	non-spike	0	0	0	0		HIV-	Total SARS-CoV-2-specific T cell responses	0	0.01	0	0.01		HIV+	0.114	0.261
HIV-	Spike	0.021	0.092	0.028	0.142		HIV-	non-spike	0.022	0.055	0.026	0.103		HIV-	Total SARS-CoV-2-specific T cell responses	0.043	0.147	0.055	0.245		HIV+	0.449	0.403	0.024		HIV-	Spike	0	0.03	0.01	0.04		HIV-	non-spike	0	0	0.01	0.01		HIV-	Total SARS-CoV-2-specific T cell responses	0	0.03	0.02	0.05		HIV+	0.001	0.153
HIV+	Spike	0.115	0.108	0.127	0.349		HIV+	non-spike	0.074	0.074	0.11	0.257		HIV+	Total SARS-CoV-2-specific T cell responses	0.189	0.181	0.236	0.606		HIV+	0.511	0.444	0		HIV+	Spike	0.01	0	0	0.01		HIV+	non-spike	0.02	0.02	0	0.04		HIV+	Total SARS-CoV-2-specific T cell responses	0.03	0.02	0	0.05		HIV+	0.135	0.234
HIV+	Spike	0.021	0.055	0.032	0.108		HIV+	non-spike	0.068	0.111	0.06	0.239		HIV+	Total SARS-CoV-2-specific T cell responses	0.089	0.166	0.092	0.347		HIV+	0.096	0.053	0.013		HIV+	Spike	0.04	0.02	0	0.06		HIV+	non-spike	0.05	0.06	0.02	0.16		HIV+	Total SARS-CoV-2-specific T cell responses	0.09	0.08	0.03	0.22		HIV+	0.015	0.344
HIV+	Spike	0.055	0.102	0.064	0.221		HIV+	non-spike	0.053	0.083	0.092	0.228		HIV+	Total SARS-CoV-2-specific T cell responses	0.108	0.185	0.155	0.448		HIV+	0.246	0.188	0.055		HIV+	Spike	0.01	0.01	0	0.02		HIV+	non-spike	0	0.02	0	0.02		HIV+	Total SARS-CoV-2-specific T cell responses	0.01	0.03	0	0.04		HIV+	0.013	7.376
HIV+	Spike	0.006	0.05	0.02	0.076		HIV+	non-spike	0.133	0.19	0.112	0.435		HIV+	Total SARS-CoV-2-specific T cell responses	0.139	0.24	0.132	0.511		HIV+	1.776	1.898	0.018		HIV+	Spike	0.03	0.07	0.02	0.12		HIV+	non-spike	0.03	0.03	0.01	0.07		HIV+	Total SARS-CoV-2-specific T cell responses	0.06	0.1	0.03	0.19		HIV+	0.007	2.722
HIV+	Spike	0.012	0.019	0.003	0.034		HIV+	non-spike	0.012	0.031	0.019	0.062		HIV+	Total SARS-CoV-2-specific T cell responses	0.024	0.05	0.022	0.096		HIV+	0.936	0.082	0.065		HIV+	Spike	0.02	0.08	0.03	0.13		HIV+	non-spike	0	0	0.02	0.02		HIV+	Total SARS-CoV-2-specific T cell responses	0.02	0.08	0.05	0.15		HIV+	0.021	0.819
HIV+	Spike	0.027	0.029	0.031	0.087		HIV+	non-spike	0.026	0.062	0.071	0.159		HIV+	Total SARS-CoV-2-specific T cell responses	0.053	0.091	0.102	0.246		HIV+	0.975	0.077	0.06		HIV+	Spike	0	0	0	0		HIV+	non-spike	0.03	0	0.01	0.04		HIV+	Total SARS-CoV-2-specific T cell responses	0.03	0	0.01	0.04		HIV+	0.056	2.625
HIV+	Spike	0.177	0.171	0.307	0.654		HIV+	non-spike	0.266	0.384	0.472	1.121		HIV+	Total SARS-CoV-2-specific T cell responses	0.442	0.555	0.779	1.776		HIV+	0.511	0.02	0.056		HIV+	Spike	0.02	0	0.02	0.04		HIV+	non-spike	0.01	0	0.02	0.03		HIV+	Total SARS-CoV-2-specific T cell responses	0.03	0.01	0.02	0.06		HIV+	0.054	1.993
HIV+	Spike	0.084	0.264	0.199	0.547		HIV+	non-spike	0.022	0.192	0.175	0.389		HIV+	Total SARS-CoV-2-specific T cell responses	0.106	0.456	0.374	0.936		HIV+	1.284	1.202	0.179		HIV+	Spike	0.02	0.01	0.02	0.05		HIV+	non-spike	0.01	0	0.01	0.02		HIV+	Total SARS-CoV-2-specific T cell responses	0.03	0.01	0.03	0.07		HIV+	0.075	0.358
HIV+	Spike	0.083	0.206	0.194	0.483		HIV+	non-spike	0.076	0.228	0.189	0.493		HIV+	Total SARS-CoV-2-specific T cell responses	0.159	0.434	0.382	0.975							HIV+	Spike	0.02	0.01	0.01	0.04		HIV+	non-spike	0.04	0.03	0.02	0.09		HIV+	Total SARS-CoV-2-specific T cell responses	0.06	0.04	0.03	0.13
HIV+	Spike	0.072	0.167	0.075	0.314		HIV+	non-spike	0.015	0.106	0.077	0.197		HIV+	Total SARS-CoV-2-specific T cell responses	0.087	0.273	0.152	0.512							HIV+	Spike	0.01	0.05	0	0.06		HIV+	non-spike	0.01	0	0	0.01		HIV+	Total SARS-CoV-2-specific T cell responses	0.02	0.05	0	0.07
HIV+	Spike	0.075	0.25	0.157	0.483		HIV+	non-spike	0.183	0.4	0.218	0.802		HIV+	Total SARS-CoV-2-specific T cell responses	0.259	0.65	0.376	1.285							HIV+	Spike	0	0.06	0	0.06		HIV+	non-spike	0	0.04	0.02	0.06		HIV+	Total SARS-CoV-2-specific T cell responses	0	0.1	0.02	0.12
[truncated: 1 more columns]

[truncated: 2 more sheets: Figure S5, Figure S6]
